# Supplementary material for: Systematic revision of the trans-Bassian moriomorphine genus Theprisa Moore (Coleoptera, Carabidae)
Source: Zookeys. 2021 Jun 16;1044:339–73. doi: 10.3897/zookeys.1044.62335 (PMC8390884; doi:10.3897/zookeys.1044.62335)
Supplement: XML Treatment for Theprisa convexa [file zookeys.1044.62335-treatment3.xml]

<!DOCTYPE tp:taxon-treatment
  PUBLIC "-//TaxonX//DTD Taxonomic Treatment Publishing DTD v0 20100105//EN" "tax-treatment-NSO.dtd">
<tp:taxon-treatment xmlns:tp="http://www.plazi.org/taxpub"><tp:treatment-meta><kwd-group><label>Taxon classification</label><kwd><named-content xmlns:xlink="http://www.w3.org/1999/xlink" content-type="kingdom">Animalia</named-content></kwd><kwd><named-content xmlns:xlink="http://www.w3.org/1999/xlink" content-type="order">Coleoptera</named-content></kwd><kwd><named-content xmlns:xlink="http://www.w3.org/1999/xlink" content-type="family">Carabidae</named-content></kwd></kwd-group><mixed-citation publication-type="journal"><person-group><name><surname>Liebherr</surname><given-names>James K.</given-names></name><name><surname>Porch</surname><given-names>Nick</given-names></name><name><surname>Shaw</surname><given-names>Matthew</given-names></name><name><surname>Sinclair</surname><given-names>Bronte E.</given-names></name><name><surname>Maddison</surname><given-names>David R.</given-names></name></person-group><article-title>Systematic revision of the trans-Bassian moriomorphine genus <italic><tp:taxon-name><tp:taxon-name-part taxon-name-part-type="genus" reg="Theprisa">Theprisa</tp:taxon-name-part></tp:taxon-name></italic> Moore (<tp:taxon-name><tp:taxon-name-part taxon-name-part-type="order">Coleoptera</tp:taxon-name-part></tp:taxon-name>, <tp:taxon-name><tp:taxon-name-part taxon-name-part-type="family">Carabidae</tp:taxon-name-part></tp:taxon-name>)</article-title><source>Zookeys</source><day>16</day><month>6</month><year>2021</year><volume>1044</volume><fpage>339</fpage><lpage>373</lpage><pub-id pub-id-type="doi">10.3897/zookeys.1044.62335</pub-id></mixed-citation></tp:treatment-meta><tp:nomenclature><tp:taxon-name>
            <object-id xmlns:xlink="http://www.w3.org/1999/xlink" content-type="arpha" xlink:type="simple">472CE671-4639-5350-A146-D7C06A1AB419</object-id>
            <tp:taxon-name-part taxon-name-part-type="genus" reg="Theprisa">Theprisa</tp:taxon-name-part>
            <tp:taxon-name-part taxon-name-part-type="species" reg="convexa">convexa</tp:taxon-name-part>
          </tp:taxon-name><tp:taxon-authority>(Sloane)</tp:taxon-authority><xref ref-type="fig" rid="F1">Figures 1B</xref><xref ref-type="fig" rid="F3">, 3B</xref><xref ref-type="fig" rid="F4">, 4B</xref><xref ref-type="fig" rid="F5">, 5B</xref><xref ref-type="fig" rid="F6">, 6B</xref><xref ref-type="fig" rid="F7">, 7B</xref><xref ref-type="fig" rid="F8">, 8B</xref><xref ref-type="fig" rid="F9">, 9</xref><tp:nomenclature-citation-list><tp:nomenclature-citation><tp:taxon-name>
                <tp:taxon-name-part taxon-name-part-type="genus" reg="Phersita">Phersita</tp:taxon-name-part>
                <tp:taxon-name-part taxon-name-part-type="species" reg="convexa">convexa</tp:taxon-name-part>
              </tp:taxon-name><comment>Sloane, 1920: 158.</comment></tp:nomenclature-citation><tp:nomenclature-citation><tp:taxon-name>
                <tp:taxon-name-part taxon-name-part-type="genus" reg="Theprisa">Theprisa</tp:taxon-name-part>
                <tp:taxon-name-part taxon-name-part-type="species" reg="convexa">convexa</tp:taxon-name-part>
              </tp:taxon-name><comment>Moore, 1963b: 285.</comment></tp:nomenclature-citation></tp:nomenclature-citation-list></tp:nomenclature><tp:treatment-sec sec-type="Types" id="SECID0ERDAG"><title>Types.</title><p><bold><italic>Lectotype</italic></bold> male (<named-content xmlns:xlink="http://www.w3.org/1999/xlink" content-type="dwc:institutional_code" xlink:type="simple">SAMA</named-content>) labelled by P. J. Darlington, Jr. hereby designated: card-mounted specimen with right antenna broken off distad pedicel, left mesoleg absent // Type // T. / Zeehan // Phersita / convexa Sl. / Id. by T. G. Sloane // Lectoholo. / P. convexa / PJD Sl. [red paper label] // Phersita 9.11564 / convexa Sl. / Tasmania / TYPE [red ink vertically at right end of label] // <named-content xmlns:xlink="http://www.w3.org/1999/xlink" content-type="dwc:institutional_code" xlink:type="simple">SAMA</named-content> Database No. 25-035536 // LECTOTYPE ♂ / Phersita / convexa / Sloane / M. Shaw &amp; J. K. <xref ref-type="bibr" rid="B29">Liebherr 2020</xref> [black-margined red label]. By this action Zeehan, Tasmania is designated type locality.</p><p>Sloane stated that this species was described from specimens inhabiting “Zeehan (Simson, No. 2123); Strahan and Waratah (Carter and Lea). Eleven specimens have been examined. (<xref ref-type="bibr" rid="B43">Sloane 1920</xref>: 158).” We account below for the 10 paralectotypes to accompany the lectotype in the type series to ensure that this species did not include a specimen of the Tasmanian <italic><tp:taxon-name><tp:taxon-name-part taxon-name-part-type="genus" reg="Theprisa">T.</tp:taxon-name-part><tp:taxon-name-part taxon-name-part-type="species" reg="darlingtoni">darlingtoni</tp:taxon-name-part></tp:taxon-name></italic>, sp. nov., described below. Paralectotypes are numbered to correspond with a gallery of images of the specimens and labels (Suppl. material <xref ref-type="supplementary-material" rid="S1">1</xref>). The first three paralectotypes are deposited in the Sloane Collection (<named-content xmlns:xlink="http://www.w3.org/1999/xlink" content-type="dwc:institutional_code" xlink:type="simple">ANIC</named-content>): <bold>1</bold> and <bold>2</bold>, male (left) and female (right) mounted on single card] // Strahan / <abbrev xmlns:xlink="http://www.w3.org/1999/xlink" xlink:title="Tasmania" id="ABBRID0E5GAG" xlink:type="simple">Tas</abbrev> : Lea / &amp; Carter // Phersita / convexa Sl. / Id. by T. G. Sloane. // Co-type // <bold><italic>Paratype</italic></bold> [blue label of no significance as specimen is part of syntype series] // red rectangle with three holes // <bold><italic>Paralectotype</italic></bold> ♀, ♂ / Phersita / convexa Sloane / B. Sinclair &amp; J. K. / <xref ref-type="bibr" rid="B29">Liebherr 2020</xref> [black-bordered red label]; <bold>3</bold>, female: Zeehan / 12/91 [on reverse] // Phersita / convexa Sl. / Id. by T. G. Sloane. // Co-type // <bold><italic>Paratype</italic></bold> // <bold><italic>Paralectotype</italic></bold> ♀ [as above]. The other seven paralectotypes that accompany the lectotype (<named-content xmlns:xlink="http://www.w3.org/1999/xlink" content-type="dwc:institutional_code" xlink:type="simple">SAMA</named-content>) include: <bold>4</bold>, male card mounted // Zeehan // Phersita / convexa Sl. / Id. by T. G. Sloane // <named-content xmlns:xlink="http://www.w3.org/1999/xlink" content-type="dwc:institutional_code" xlink:type="simple">SAMA</named-content> Database / No. 25-039812; <bold>5</bold> and <bold>6</bold>, two teneral females separately card mounted, on single pin // 3123 [blue paper label] // Tasmania / A. Simson (2 labels) // Phersita / convexa Sl. / Id. by T. G. Sloane // <named-content xmlns:xlink="http://www.w3.org/1999/xlink" content-type="dwc:institutional_code" xlink:type="simple">SAMA</named-content> Database / No. 25-039813 // <named-content xmlns:xlink="http://www.w3.org/1999/xlink" content-type="dwc:institutional_code" xlink:type="simple">SAMA</named-content> Database / No. 25-039814; <bold>7</bold> and <bold>8</bold>, two specimens, gender not determined, separately card mounted, on single pin // Tasmania / A. Simson (2 labels) // 3123 [blue paper label] // Phersita 19594 / convexa Sl. / Id. by T. G. Sloane / Cotype [red ink vertically on right end of label] // <named-content xmlns:xlink="http://www.w3.org/1999/xlink" content-type="dwc:institutional_code" xlink:type="simple">SAMA</named-content> Database / No. 25-039819 // <named-content xmlns:xlink="http://www.w3.org/1999/xlink" content-type="dwc:institutional_code" xlink:type="simple">SAMA</named-content> Database / No. 25-039820; <bold>9</bold> and <bold>10</bold>, two specimens mounted on one card, gender not determined // Waratah / <abbrev xmlns:xlink="http://www.w3.org/1999/xlink" xlink:title="Tasmania" id="ABBRID0E1LAG" xlink:type="simple">Tas</abbrev>: Lea / &amp; Carter (2 labels) // Phersita / convexa Sl. / Id. by T. G. Sloane // Co-type // // <named-content xmlns:xlink="http://www.w3.org/1999/xlink" content-type="dwc:institutional_code" xlink:type="simple">SAMA</named-content> Database / No. 25-039821 // <named-content xmlns:xlink="http://www.w3.org/1999/xlink" content-type="dwc:institutional_code" xlink:type="simple">SAMA</named-content> Database / No. 25-039822. All paralectotypes in <named-content xmlns:xlink="http://www.w3.org/1999/xlink" content-type="dwc:institutional_code" xlink:type="simple">SAMA</named-content> also bear a bottom label, one per pin: <bold><italic>Paralectotype</italic> (<italic>s</italic>)</bold> / Phersita / convexa Sloane / M. Shaw &amp; J. K. <xref ref-type="bibr" rid="B29">Liebherr 2020</xref> [black margined red label]. The discrepancy in recorded lot numbers 2123 in the published description versus 3123 on the specimen labels is adjudicated in favor of the specimen labels. Looking through registers at <named-content xmlns:xlink="http://www.w3.org/1999/xlink" content-type="dwc:institutional_code" xlink:type="simple">SAMA</named-content>, we have not been able to locate this number, nor several similar missing numbers that also relate to various Tasmanian beetles from Simson.</p></tp:treatment-sec><tp:treatment-sec sec-type="Extended diagnosis" id="SECID0E1NAG"><title>Extended diagnosis</title><p>(n = 5). This species is aptly named due to the convex, domed elytra with depressed scutellar area (Fig. <xref ref-type="fig" rid="F1">1B</xref>). The elytra are narrowed basally, with the angulate humeri constricted laterally; <abbrev xmlns:xlink="http://www.w3.org/1999/xlink" xlink:title="distance between the humeral angles divided by maximal elytral width" id="ABBRID0EEOAG" xlink:type="simple">HuW/MEW</abbrev> = 0.61. In keeping with the basally constricted elytra, the pronotum is more cordate than in the other species (<abbrev xmlns:xlink="http://www.w3.org/1999/xlink" xlink:title="maximal pronotal width divided by basal pronotal width between the hind angles assessing the basal constriction of the pronotum" id="ABBRID0EIOAG" xlink:type="simple">MPW/BPW</abbrev> = 1.23–1.31) and the lateral margins are sinuate anterad the pronotal basal seta articulatory socket. The pronotal base is also unique in the genus, with the marginal bead continuously marked across its breadth, and the lateral portions of the basal margin posterad the laterobasal depressions angled anteriorly relative to the extended median base. The laterobasal depression is broadly quadrate, with a moderately upraised, punctate tubercle bordered medially by a deep impression laterad the median base, and laterally by a narrow longitudinal depression inside the broadly elevated lateral margin. The body surface is glossy, with the vertex covered with indistinct transverse lines joined into an elongate transverse mesh in parts, the pronotal disc glossy with micropunctures visible across the disc, and the elytral disc and apex subiridescent due to indistinct transverse line microsculpture. Apical abdominal ventrite of male with two setae each side along margin plus two widely spaced medial subapical setae nearly in line with the outer four apical setae, female apical ventrite with two setae each side plus a transverse line of three or four medial subapical setae. Standardized body length is 6.2–7.2 mm.</p><fig id="F3" position="float" orientation="portrait"><object-id xmlns:xlink="http://www.w3.org/1999/xlink" content-type="doi" xlink:type="simple">10.3897/zookeys.1044.62335.figure3</object-id><object-id xmlns:xlink="http://www.w3.org/1999/xlink" content-type="arpha" xlink:type="simple">A067DD1E-8E81-543F-835D-92F7E3B93E32</object-id><label>Figure 3.</label><caption><p>Male aedeagus including parameres of <italic><tp:taxon-name><tp:taxon-name-part taxon-name-part-type="genus" reg="Theprisa">Theprisa</tp:taxon-name-part></tp:taxon-name></italic> spp., right, or anatomically ventral view <bold>A</bold><italic><tp:taxon-name><tp:taxon-name-part taxon-name-part-type="genus" reg="Theprisa">T.</tp:taxon-name-part><tp:taxon-name-part taxon-name-part-type="species" reg="otway">otway</tp:taxon-name-part></tp:taxon-name></italic><bold>B</bold><italic><tp:taxon-name><tp:taxon-name-part taxon-name-part-type="genus" reg="Theprisa">T.</tp:taxon-name-part><tp:taxon-name-part taxon-name-part-type="species" reg="convexa">convexa</tp:taxon-name-part></tp:taxon-name></italic><bold>C</bold><italic><tp:taxon-name><tp:taxon-name-part taxon-name-part-type="genus" reg="Theprisa">T.</tp:taxon-name-part><tp:taxon-name-part taxon-name-part-type="species" reg="montana">montana</tp:taxon-name-part></tp:taxon-name></italic><bold>D</bold><italic><tp:taxon-name><tp:taxon-name-part taxon-name-part-type="genus" reg="Theprisa">T.</tp:taxon-name-part><tp:taxon-name-part taxon-name-part-type="species" reg="australis">australis</tp:taxon-name-part></tp:taxon-name></italic><bold>E</bold><italic><tp:taxon-name><tp:taxon-name-part taxon-name-part-type="genus" reg="Theprisa">T.</tp:taxon-name-part><tp:taxon-name-part taxon-name-part-type="species" reg="darlingtoni">darlingtoni</tp:taxon-name-part></tp:taxon-name></italic>. Abbreviations: ad, apical divot; af, apical face; fl, flagellum; lp, left paramere; mf, microtrichial field; rp, right paramere.</p></caption><graphic xmlns:xlink="http://www.w3.org/1999/xlink" xlink:href="zookeys-1044-339-g003.jpg" position="float" orientation="portrait" xlink:type="simple" id="oo_553852.jpg"><uri content-type="original_file" xlink:type="simple">https://binary.pensoft.net/fig/553852</uri></graphic></fig><p><bold><italic>Male genitalia</italic></bold> (n = 6). Aedeagal median lobe robust, base broadly open on right side, basal margin extended as a sagittal crest dorsad basal opening (Fig. <xref ref-type="fig" rid="F3">3B</xref>); median lobe apex broadly and evenly rounded, extended only slightly beyond ostium, lateral surfaces of apex densely covered with large pits; internal sac bearing an apically narrowed lanceolate flagellum (Fig. <xref ref-type="fig" rid="F4">4B</xref>), its broadly sclerotized base extremely evident in uneverted specimens (Fig. <xref ref-type="fig" rid="F3">3B</xref>); right paramere elongate, evenly curved along length, gradually narrowed in apical half to tightly rounded tip (Fig. <xref ref-type="fig" rid="F5">5B</xref>), bearing 19–29 short setae along ventral margin in apical half, 2–9 setae on dorsal surface near apex, and with apex bearing 0–2 setae; left paramere slightly broader near midlength, apex slightly constricted before rounded apex, ventral margin usually glabrous (one individual with a single short ventral seta, a second with nine short setae), dorsal surface with 0–5 setae near apex, and apex with 0–2 setae present; antecostal apodeme of abdominal segment IX rounded distally, the apical juncture of lateral arms broad (Fig. <xref ref-type="fig" rid="F6">6B</xref>).</p><fig id="F4" position="float" orientation="portrait"><object-id xmlns:xlink="http://www.w3.org/1999/xlink" content-type="doi" xlink:type="simple">10.3897/zookeys.1044.62335.figure4</object-id><object-id xmlns:xlink="http://www.w3.org/1999/xlink" content-type="arpha" xlink:type="simple">5BEC4BEC-3C97-5478-87F8-FA661F1B4A7A</object-id><label>Figure 4.</label><caption><p>Male aedeagus internal sac in everted condition for <italic><tp:taxon-name><tp:taxon-name-part taxon-name-part-type="genus" reg="Theprisa">Theprisa</tp:taxon-name-part></tp:taxon-name></italic> spp. <bold>A</bold><italic><tp:taxon-name><tp:taxon-name-part taxon-name-part-type="genus" reg="Theprisa">T.</tp:taxon-name-part><tp:taxon-name-part taxon-name-part-type="species" reg="otway">otway</tp:taxon-name-part></tp:taxon-name></italic>, right view <bold>B</bold><italic><tp:taxon-name><tp:taxon-name-part taxon-name-part-type="genus" reg="Theprisa">T.</tp:taxon-name-part><tp:taxon-name-part taxon-name-part-type="species" reg="convexa">convexa</tp:taxon-name-part></tp:taxon-name></italic><bold>C</bold><italic><tp:taxon-name><tp:taxon-name-part taxon-name-part-type="genus" reg="Theprisa">T.</tp:taxon-name-part><tp:taxon-name-part taxon-name-part-type="species" reg="montana">montana</tp:taxon-name-part></tp:taxon-name></italic><bold>D</bold><italic><tp:taxon-name><tp:taxon-name-part taxon-name-part-type="genus" reg="Theprisa">T.</tp:taxon-name-part><tp:taxon-name-part taxon-name-part-type="species" reg="australis">australis</tp:taxon-name-part></tp:taxon-name></italic><bold>E</bold><italic><tp:taxon-name><tp:taxon-name-part taxon-name-part-type="genus" reg="Theprisa">T.</tp:taxon-name-part><tp:taxon-name-part taxon-name-part-type="species" reg="darlingtoni">darlingtoni</tp:taxon-name-part></tp:taxon-name></italic>. Abbreviations: fl, flagellum; mf, microtrichial field; rp, right paramere. Scale bars: 0.5 mm</p></caption><graphic xmlns:xlink="http://www.w3.org/1999/xlink" xlink:href="zookeys-1044-339-g004.jpg" position="float" orientation="portrait" xlink:type="simple" id="oo_553853.jpg"><uri content-type="original_file" xlink:type="simple">https://binary.pensoft.net/fig/553853</uri></graphic></fig><fig id="F5" position="float" orientation="portrait"><object-id xmlns:xlink="http://www.w3.org/1999/xlink" content-type="doi" xlink:type="simple">10.3897/zookeys.1044.62335.figure5</object-id><object-id xmlns:xlink="http://www.w3.org/1999/xlink" content-type="arpha" xlink:type="simple">4D1DD934-CF63-58E2-BF21-5FE7F1CE53AC</object-id><label>Figure 5.</label><caption><p>Parameres of male aedeagus for <italic><tp:taxon-name><tp:taxon-name-part taxon-name-part-type="genus" reg="Theprisa">Theprisa</tp:taxon-name-part></tp:taxon-name></italic> spp., outside lateral view. Right paramere shown above left paramere <bold>A</bold><italic><tp:taxon-name><tp:taxon-name-part taxon-name-part-type="genus" reg="Theprisa">T.</tp:taxon-name-part><tp:taxon-name-part taxon-name-part-type="species" reg="otway">otway</tp:taxon-name-part></tp:taxon-name></italic><bold>B</bold><italic><tp:taxon-name><tp:taxon-name-part taxon-name-part-type="genus" reg="Theprisa">T.</tp:taxon-name-part><tp:taxon-name-part taxon-name-part-type="species" reg="convexa">convexa</tp:taxon-name-part></tp:taxon-name></italic><bold>C</bold><italic><tp:taxon-name><tp:taxon-name-part taxon-name-part-type="genus" reg="Theprisa">T.</tp:taxon-name-part><tp:taxon-name-part taxon-name-part-type="species" reg="montana">montana</tp:taxon-name-part></tp:taxon-name></italic><bold>D</bold><italic><tp:taxon-name><tp:taxon-name-part taxon-name-part-type="genus" reg="Theprisa">T.</tp:taxon-name-part><tp:taxon-name-part taxon-name-part-type="species" reg="australis">australis</tp:taxon-name-part></tp:taxon-name></italic><bold>E</bold><italic><tp:taxon-name><tp:taxon-name-part taxon-name-part-type="genus" reg="Theprisa">T.</tp:taxon-name-part><tp:taxon-name-part taxon-name-part-type="species" reg="darlingtoni">darlingtoni</tp:taxon-name-part></tp:taxon-name></italic>. Abbreviations: lp, left paramere; rp, right paramere.</p></caption><graphic xmlns:xlink="http://www.w3.org/1999/xlink" xlink:href="zookeys-1044-339-g005.jpg" position="float" orientation="portrait" xlink:type="simple" id="oo_553854.jpg"><uri content-type="original_file" xlink:type="simple">https://binary.pensoft.net/fig/553854</uri></graphic></fig><fig id="F6" position="float" orientation="portrait"><object-id xmlns:xlink="http://www.w3.org/1999/xlink" content-type="doi" xlink:type="simple">10.3897/zookeys.1044.62335.figure6</object-id><object-id xmlns:xlink="http://www.w3.org/1999/xlink" content-type="arpha" xlink:type="simple">F0A5D62A-1AC9-53EC-B629-4546D5A6383E</object-id><label>Figure 6.</label><caption><p>Structures associated with abdominal segments VIII and IX for <italic><tp:taxon-name><tp:taxon-name-part taxon-name-part-type="genus" reg="Theprisa">Theprisa</tp:taxon-name-part></tp:taxon-name></italic> spp., dorsal view <bold>A</bold><italic><tp:taxon-name><tp:taxon-name-part taxon-name-part-type="genus" reg="Theprisa">T.</tp:taxon-name-part><tp:taxon-name-part taxon-name-part-type="species" reg="otway">otway</tp:taxon-name-part></tp:taxon-name></italic><bold>B</bold><italic><tp:taxon-name><tp:taxon-name-part taxon-name-part-type="genus" reg="Theprisa">T.</tp:taxon-name-part><tp:taxon-name-part taxon-name-part-type="species" reg="convexa">convexa</tp:taxon-name-part></tp:taxon-name></italic><bold>C</bold><italic><tp:taxon-name><tp:taxon-name-part taxon-name-part-type="genus" reg="Theprisa">T.</tp:taxon-name-part><tp:taxon-name-part taxon-name-part-type="species" reg="montana">montana</tp:taxon-name-part></tp:taxon-name></italic><bold>D</bold><italic><tp:taxon-name><tp:taxon-name-part taxon-name-part-type="genus" reg="Theprisa">T.</tp:taxon-name-part><tp:taxon-name-part taxon-name-part-type="species" reg="australis">australis</tp:taxon-name-part></tp:taxon-name></italic><bold>E</bold><italic><tp:taxon-name><tp:taxon-name-part taxon-name-part-type="genus" reg="Theprisa">T.</tp:taxon-name-part><tp:taxon-name-part taxon-name-part-type="species" reg="darlingtoni">darlingtoni</tp:taxon-name-part></tp:taxon-name></italic>. Abbreviations: VIII, antecostal apodeme of abdominal segment VIII; IX, antecostal apodeme of abdominal segment IX; sp, spiracle of segment VIII; t, tergite of segment IX. Scale bars: 0.5 mm.</p></caption><graphic xmlns:xlink="http://www.w3.org/1999/xlink" xlink:href="zookeys-1044-339-g006.jpg" position="float" orientation="portrait" xlink:type="simple" id="oo_553855.jpg"><uri content-type="original_file" xlink:type="simple">https://binary.pensoft.net/fig/553855</uri></graphic></fig><p><bold><italic>Female reproductive tract</italic></bold> (n = 1). Bursa copulatrix of vase-like configuration, vaginal area constricted relative to broader distal portion of bursa, length 1.25× maximum breadth compressed under microslide (Fig. <xref ref-type="fig" rid="F7">7B</xref>); helminthoid sclerite present, rounded apically, not extended beyond juncture with spermathecal duct; spermathecal duct stout, sinuously recurved to meet spermatheca, length twice that of annulated spermathecal reservoir; spermathecal gland duct very thin, length half that of spermathecal reservoir which it joins at reservoir base; spermathecal gland comprising sclerotized stem plus membranous reservoir bearing numerous ductules; gonocoxa bipartite, basal gonocoxite 1 with single apical fringe seta, median surface glabrous, membranous ramus present (Fig. <xref ref-type="fig" rid="F8">8B</xref>); apical gonocoxite 2 with base narrow, lateral margin arcuate, apex acuminate; two narrow lateral ensiform setae and one dorsal ensiform present; two apical nematiform setae set in fossa at apical 1/4 of apical gonocoxite length.</p><fig id="F7" position="float" orientation="portrait"><object-id xmlns:xlink="http://www.w3.org/1999/xlink" content-type="doi" xlink:type="simple">10.3897/zookeys.1044.62335.figure7</object-id><object-id xmlns:xlink="http://www.w3.org/1999/xlink" content-type="arpha" xlink:type="simple">674344A9-2C40-5F01-A723-CE2FADB3910E</object-id><label>Figure 7.</label><caption><p>Female reproductive tract of <italic><tp:taxon-name><tp:taxon-name-part taxon-name-part-type="genus" reg="Theprisa">Theprisa</tp:taxon-name-part></tp:taxon-name></italic> spp., ventral view <bold>A</bold><italic><tp:taxon-name><tp:taxon-name-part taxon-name-part-type="genus" reg="Theprisa">T.</tp:taxon-name-part><tp:taxon-name-part taxon-name-part-type="species" reg="otway">otway</tp:taxon-name-part></tp:taxon-name></italic><bold>B</bold><italic><tp:taxon-name><tp:taxon-name-part taxon-name-part-type="genus" reg="Theprisa">T.</tp:taxon-name-part><tp:taxon-name-part taxon-name-part-type="species" reg="convexa">convexa</tp:taxon-name-part></tp:taxon-name></italic><bold>C</bold><italic><tp:taxon-name><tp:taxon-name-part taxon-name-part-type="genus" reg="Theprisa">T.</tp:taxon-name-part><tp:taxon-name-part taxon-name-part-type="species" reg="montana">montana</tp:taxon-name-part></tp:taxon-name></italic><bold>D</bold><italic><tp:taxon-name><tp:taxon-name-part taxon-name-part-type="genus" reg="Theprisa">T.</tp:taxon-name-part><tp:taxon-name-part taxon-name-part-type="species" reg="australis">australis</tp:taxon-name-part></tp:taxon-name></italic>. Abbreviations: bc, bursa copulatrix; co, common oviduct; dgd, defensive gland efferent duct; gc, gonocoxa; hg, hindgut; hs, helminthoid sclerite; sd, spermathecal duct; sg, spermathecal gland; sgd, spermathecal gland duct; sgs, spermathecal gland stem; sp, spermatheca; v, vagina. Scale bars: 0.50 mm.</p></caption><graphic xmlns:xlink="http://www.w3.org/1999/xlink" xlink:href="zookeys-1044-339-g007.jpg" position="float" orientation="portrait" xlink:type="simple" id="oo_553856.jpg"><uri content-type="original_file" xlink:type="simple">https://binary.pensoft.net/fig/553856</uri></graphic></fig><fig id="F8" position="float" orientation="portrait"><object-id xmlns:xlink="http://www.w3.org/1999/xlink" content-type="doi" xlink:type="simple">10.3897/zookeys.1044.62335.figure8</object-id><object-id xmlns:xlink="http://www.w3.org/1999/xlink" content-type="arpha" xlink:type="simple">6D6799DB-9291-5E7C-B155-03FDF13D8FE9</object-id><label>Figure 8.</label><caption><p>Left gonocoxa, ventral view of <italic><tp:taxon-name><tp:taxon-name-part taxon-name-part-type="genus" reg="Theprisa">Theprisa</tp:taxon-name-part></tp:taxon-name></italic> spp., ventral view <bold>A</bold><italic><tp:taxon-name><tp:taxon-name-part taxon-name-part-type="genus" reg="Theprisa">T.</tp:taxon-name-part><tp:taxon-name-part taxon-name-part-type="species" reg="otway">otway</tp:taxon-name-part></tp:taxon-name></italic><bold>B</bold><italic><tp:taxon-name><tp:taxon-name-part taxon-name-part-type="genus" reg="Theprisa">T.</tp:taxon-name-part><tp:taxon-name-part taxon-name-part-type="species" reg="convexa">convexa</tp:taxon-name-part></tp:taxon-name></italic><bold>C</bold><italic><tp:taxon-name><tp:taxon-name-part taxon-name-part-type="genus" reg="Theprisa">T.</tp:taxon-name-part><tp:taxon-name-part taxon-name-part-type="species" reg="montana">montana</tp:taxon-name-part></tp:taxon-name></italic><bold>D</bold><italic><tp:taxon-name><tp:taxon-name-part taxon-name-part-type="genus" reg="Theprisa">T.</tp:taxon-name-part><tp:taxon-name-part taxon-name-part-type="species" reg="australis">australis</tp:taxon-name-part></tp:taxon-name></italic><bold>E</bold><italic><tp:taxon-name><tp:taxon-name-part taxon-name-part-type="genus" reg="Theprisa">T.</tp:taxon-name-part><tp:taxon-name-part taxon-name-part-type="species" reg="darlingtoni">darlingtoni</tp:taxon-name-part></tp:taxon-name></italic>. Abbreviations: afs, apical fringe seta(e) of gonocoxite 1; ans, apical nematiform setae; des, dorsal ensiform seta; gc1, basal gonocoxite 1; gc2, apical gonocoxite 2; les, lateral ensiform setae; r, ramus.</p></caption><graphic xmlns:xlink="http://www.w3.org/1999/xlink" xlink:href="zookeys-1044-339-g008.jpg" position="float" orientation="portrait" xlink:type="simple" id="oo_553857.jpg"><uri content-type="original_file" xlink:type="simple">https://binary.pensoft.net/fig/553857</uri></graphic></fig></tp:treatment-sec><tp:treatment-sec sec-type="distribution" id="SECID0EH6AG"><title>Distribution and habitat.</title><p><italic><tp:taxon-name><tp:taxon-name-part taxon-name-part-type="genus" reg="Theprisa">Theprisa</tp:taxon-name-part><tp:taxon-name-part taxon-name-part-type="species" reg="convexa">convexa</tp:taxon-name-part></tp:taxon-name></italic> is known from the mountainous western portions of Tasmania (Fig. <xref ref-type="fig" rid="F9">9</xref>), within the West, King, Central Highlands, and Northern Slopes biogeographic regions (<xref ref-type="bibr" rid="B23">IBRA 2012</xref>). The beetles are terrestrial, with specimens recorded from under decaying logs, in leaf litter associated with <italic><tp:taxon-name><tp:taxon-name-part taxon-name-part-type="genus" reg="Nothofagus">Nothofagus</tp:taxon-name-part><tp:taxon-name-part taxon-name-part-type="species" reg="cunninghamii">cunninghamii</tp:taxon-name-part></tp:taxon-name></italic> (Hooker) (<tp:taxon-name><tp:taxon-name-part taxon-name-part-type="family">Nothofagaceae</tp:taxon-name-part></tp:taxon-name>), and from riverine forest with <italic><tp:taxon-name><tp:taxon-name-part taxon-name-part-type="genus" reg="Eucryphia">Eucryphia</tp:taxon-name-part></tp:taxon-name></italic> (<tp:taxon-name><tp:taxon-name-part taxon-name-part-type="family">Cunoniaceae</tp:taxon-name-part></tp:taxon-name>), <italic><tp:taxon-name><tp:taxon-name-part taxon-name-part-type="genus" reg="Richea">Richea</tp:taxon-name-part></tp:taxon-name></italic> (<tp:taxon-name><tp:taxon-name-part taxon-name-part-type="family">Ericaceae</tp:taxon-name-part></tp:taxon-name>), <italic><tp:taxon-name><tp:taxon-name-part taxon-name-part-type="genus" reg="Nothofagus">N.</tp:taxon-name-part><tp:taxon-name-part taxon-name-part-type="species" reg="cunninghamii">cunninghamii</tp:taxon-name-part></tp:taxon-name></italic>, and tree ferns. Recorded habitats range 80–1200 m elevation. We have not had the opportunity to examine specimens reported by <xref ref-type="bibr" rid="B17">Eberhard and Giachino (2011)</xref>, however the geographical expanse of collecting sites they reported agrees totally with our data, with the exception of additional outlying records herein from Christmas Hills, 35 km SW Smithton (Kethley, <named-content xmlns:xlink="http://www.w3.org/1999/xlink" content-type="dwc:institutional_code" xlink:type="simple">FMNH</named-content>), and Trowutta (Madden, <named-content xmlns:xlink="http://www.w3.org/1999/xlink" content-type="dwc:institutional_code" xlink:type="simple">TMAG</named-content>), northwest Tasmania (Fig. <xref ref-type="fig" rid="F9">9</xref>).</p><fig id="F9" position="float" orientation="portrait"><object-id xmlns:xlink="http://www.w3.org/1999/xlink" content-type="doi" xlink:type="simple">10.3897/zookeys.1044.62335.figure9</object-id><object-id xmlns:xlink="http://www.w3.org/1999/xlink" content-type="arpha" xlink:type="simple">BF681197-7515-5BDA-A277-B39BD8A8B990</object-id><label>Figure 9.</label><caption><p>Distributional records for <italic><tp:taxon-name><tp:taxon-name-part taxon-name-part-type="genus" reg="Theprisa">Theprisa</tp:taxon-name-part></tp:taxon-name></italic> spp.: <italic><tp:taxon-name><tp:taxon-name-part taxon-name-part-type="genus" reg="Theprisa">T.</tp:taxon-name-part><tp:taxon-name-part taxon-name-part-type="species" reg="otway">otway</tp:taxon-name-part></tp:taxon-name></italic> (black circle); <italic><tp:taxon-name><tp:taxon-name-part taxon-name-part-type="genus" reg="Theprisa">T.</tp:taxon-name-part><tp:taxon-name-part taxon-name-part-type="species" reg="convexa">convexa</tp:taxon-name-part></tp:taxon-name></italic> (black square); <italic><tp:taxon-name><tp:taxon-name-part taxon-name-part-type="genus" reg="Theprisa">T.</tp:taxon-name-part><tp:taxon-name-part taxon-name-part-type="species" reg="montana">montana</tp:taxon-name-part></tp:taxon-name></italic> (white circle).</p></caption><graphic xmlns:xlink="http://www.w3.org/1999/xlink" xlink:href="zookeys-1044-339-g009.jpg" position="float" orientation="portrait" xlink:type="simple" id="oo_553858.jpg"><uri content-type="original_file" xlink:type="simple">https://binary.pensoft.net/fig/553858</uri></graphic></fig></tp:treatment-sec><tp:treatment-sec><!--Section generated to contain objects referenced in tp:taxon-treatment.--><fig id="F1" position="float" orientation="portrait"><object-id xmlns:xlink="http://www.w3.org/1999/xlink" content-type="doi" xlink:type="simple">10.3897/zookeys.1044.62335.figure1</object-id><object-id xmlns:xlink="http://www.w3.org/1999/xlink" content-type="arpha" xlink:type="simple">363C2BFF-2A5F-5289-8BB8-477A6A391208</object-id><label>Figure 1.</label><caption><p>Dorsal habitus illustrations of <italic><tp:taxon-name><tp:taxon-name-part taxon-name-part-type="genus" reg="Theprisa">Theprisa</tp:taxon-name-part></tp:taxon-name></italic> spp.; range of standardized body lengths indicated <bold>A</bold><italic><tp:taxon-name><tp:taxon-name-part taxon-name-part-type="genus" reg="Theprisa">T.</tp:taxon-name-part><tp:taxon-name-part taxon-name-part-type="species" reg="otway">otway</tp:taxon-name-part></tp:taxon-name></italic> female <bold>B</bold><italic><tp:taxon-name><tp:taxon-name-part taxon-name-part-type="genus" reg="Theprisa">T.</tp:taxon-name-part><tp:taxon-name-part taxon-name-part-type="species" reg="convexa">convexa</tp:taxon-name-part></tp:taxon-name></italic> female <bold>C</bold><italic><tp:taxon-name><tp:taxon-name-part taxon-name-part-type="genus" reg="Theprisa">T.</tp:taxon-name-part><tp:taxon-name-part taxon-name-part-type="species" reg="montana">montana</tp:taxon-name-part></tp:taxon-name></italic> female.</p></caption><graphic xmlns:xlink="http://www.w3.org/1999/xlink" xlink:href="zookeys-1044-339-g001.jpg" position="float" orientation="portrait" xlink:type="simple" id="oo_553850.jpg"><uri content-type="original_file" xlink:type="simple">https://binary.pensoft.net/fig/553850</uri></graphic></fig><supplementary-material xmlns:xlink="http://www.w3.org/1999/xlink" id="S1" position="float" orientation="portrait" xlink:type="simple"><object-id content-type="doi" xlink:type="simple">10.3897/zookeys.1044.62335.suppl1</object-id><object-id content-type="arpha" xlink:type="simple">359739F4-5EB0-56BE-83DF-5DCC52651A8F</object-id><label>Supplementary material 1</label><caption><p>Images of <italic><tp:taxon-name><tp:taxon-name-part taxon-name-part-type="genus" reg="Phersita">Phersita</tp:taxon-name-part><tp:taxon-name-part taxon-name-part-type="species" reg="convexa">convexa</tp:taxon-name-part></tp:taxon-name></italic> Sloane type series to accompany</p></caption><statement content-type="dataType"><label>Data type</label><p>images</p></statement><statement content-type="notes"><label>Explanation note</label><p>The following images document the syntype series of <italic><tp:taxon-name><tp:taxon-name-part taxon-name-part-type="genus" reg="Phersita">Phersita</tp:taxon-name-part><tp:taxon-name-part taxon-name-part-type="species" reg="convexa">convexa</tp:taxon-name-part></tp:taxon-name></italic> Sloane, including the Lectotype labelled by P.J. Darlington, Jr. in 1957 plus 10 Paralectotypes. The original type series constituted 11 specimens, with one of the South Australian Museum specimens indicated as the primary type by its labelling. Darlington followed that convention, as did A.M. Lea when the types were registered in <abbrev content-type="institution" xlink:title="South Australian Museum, Adelaide" id="ABBRID0EDQDI" xlink:type="simple">SAMA</abbrev>. Following is a listing of images that account for the lectotype and the 10 paralectotypes. The paralectotype numbering follows the sequential listing in Liebherr et al. (2021).</p></statement><media xlink:href="zookeys-1044-339-s001.pdf" mimetype="application" mime-subtype="pdf" position="float" orientation="portrait" xlink:type="simple" id="oo_553862.pdf"><uri content-type="original_file" xlink:type="simple">https://binary.pensoft.net/file/553862</uri></media><permissions><license xlink:type="simple"><license-p>This dataset is made available under the Open Database License (http://opendatacommons.org/licenses/odbl/1.0/). The Open Database License (ODbL) is a license agreement intended to allow users to freely share, modify, and use this Dataset while maintaining this same freedom for others, provided that the original source and author(s) are credited.</license-p></license></permissions><attrib specific-use="authors">James K. Liebherr, Nick Porch, Matthew Shaw, Bronte E. Sinclair, David R. Maddison</attrib></supplementary-material></tp:treatment-sec><ref-list><ref id="B29"><mixed-citation xmlns:xlink="http://www.w3.org/1999/xlink" xlink:type="simple"><person-group><name name-style="western"><surname>Liebherr</surname><given-names>JK</given-names></name></person-group> (<year>2020</year>) <article-title>Phylogenetic placement of the Australian <italic><tp:taxon-name><tp:taxon-name-part taxon-name-part-type="genus">Pharetis</tp:taxon-name-part></tp:taxon-name></italic>, gen. nov., and <italic><tp:taxon-name><tp:taxon-name-part taxon-name-part-type="genus">Spherita</tp:taxon-name-part></tp:taxon-name></italic>, gen. nov., in a revised classification of the circum-Antarctic <tp:taxon-name><tp:taxon-name-part taxon-name-part-type="tribe">Moriomorphini</tp:taxon-name-part></tp:taxon-name> (<tp:taxon-name><tp:taxon-name-part taxon-name-part-type="order">Coleoptera</tp:taxon-name-part></tp:taxon-name>: <tp:taxon-name><tp:taxon-name-part taxon-name-part-type="family">Carabidae</tp:taxon-name-part></tp:taxon-name>).</article-title><source>Invertebrate Systematics</source><volume>34</volume>: <fpage>1</fpage>–<lpage>33</lpage>. <ext-link xlink:type="simple" ext-link-type="doi" xlink:href="10.1071/IS19012">https://doi.org/10.1071/IS19012</ext-link></mixed-citation></ref><ref id="B43"><mixed-citation xmlns:xlink="http://www.w3.org/1999/xlink" xlink:type="simple"><person-group><name name-style="western"><surname>Sloane</surname><given-names>TG</given-names></name></person-group> (<year>1920</year>) <article-title>The <tp:taxon-name><tp:taxon-name-part taxon-name-part-type="family">Carabidae</tp:taxon-name-part></tp:taxon-name> of Tasmania.</article-title><source>Proceedings of the Linnean Society of New South Wales</source><volume>45</volume>: <fpage>113</fpage>–<lpage>178</lpage>. <ext-link xlink:type="simple" ext-link-type="doi" xlink:href="10.5962/bhl.part.19535">https://doi.org/10.5962/bhl.part.19535</ext-link></mixed-citation></ref><ref id="B23"><mixed-citation xmlns:xlink="http://www.w3.org/1999/xlink" xlink:type="simple"><institution xlink:type="simple">IBRA</institution> (<year>2012</year>) Interim Biogeographic Regionalisation for Australia (IBRA) version 7. Commonwealth of Australia, ERIN, Australian Government Department of the Environment and Energy, Canberra, October 2016. <ext-link xlink:type="simple" ext-link-type="uri" xlink:href="https://www.environment.gov.au/system/files/pages/5b3d2d31-2355-4b60-820c-e370572b2520/files/bioregions-new.pdf">https://www.environment.gov.au/system/files/pages/5b3d2d31-2355-4b60-820c-e370572b2520/files/bioregions-new.pdf</ext-link></mixed-citation></ref><ref id="B17"><mixed-citation xmlns:xlink="http://www.w3.org/1999/xlink" xlink:type="simple"><person-group><name name-style="western"><surname>Eberhard</surname><given-names>S</given-names></name><name name-style="western"><surname>Giachino</surname><given-names>PM</given-names></name></person-group> (<year>2011</year>) <article-title>Tasmanian <tp:taxon-name><tp:taxon-name-part taxon-name-part-type="subfamily">Trechinae</tp:taxon-name-part></tp:taxon-name> and <tp:taxon-name><tp:taxon-name-part taxon-name-part-type="subfamily">Psydrinae</tp:taxon-name-part></tp:taxon-name> (<tp:taxon-name><tp:taxon-name-part taxon-name-part-type="order">Coleoptera</tp:taxon-name-part></tp:taxon-name>: <tp:taxon-name><tp:taxon-name-part taxon-name-part-type="family">Carabidae</tp:taxon-name-part></tp:taxon-name>): a taxonomic and biogeographic synthesis, with descriptions of new species and evaluation of the impact of Quaternary climatic changes on evolution of the subterranean fauna.</article-title><source>Subterranean Biology</source><volume>9</volume>: <fpage>1</fpage>–<lpage>72</lpage>. <ext-link xlink:type="simple" ext-link-type="doi" xlink:href="10.3897/subtbiol.9.2516">https://doi.org/10.3897/subtbiol.9.2516</ext-link></mixed-citation></ref></ref-list></tp:taxon-treatment>
