# Supplementary material for: Systematic revision of the trans-Bassian moriomorphine genus Theprisa Moore (Coleoptera, Carabidae)
Source: Zookeys. 2021 Jun 16;1044:339–73. doi: 10.3897/zookeys.1044.62335 (PMC8390884; doi:10.3897/zookeys.1044.62335)
Supplement: XML Treatment for Theprisa montana [file zookeys.1044.62335-treatment4.xml]

<!DOCTYPE tp:taxon-treatment
  PUBLIC "-//TaxonX//DTD Taxonomic Treatment Publishing DTD v0 20100105//EN" "tax-treatment-NSO.dtd">
<tp:taxon-treatment xmlns:tp="http://www.plazi.org/taxpub"><tp:treatment-meta><kwd-group><label>Taxon classification</label><kwd><named-content xmlns:xlink="http://www.w3.org/1999/xlink" content-type="kingdom">Animalia</named-content></kwd><kwd><named-content xmlns:xlink="http://www.w3.org/1999/xlink" content-type="order">Coleoptera</named-content></kwd><kwd><named-content xmlns:xlink="http://www.w3.org/1999/xlink" content-type="family">Carabidae</named-content></kwd></kwd-group><mixed-citation publication-type="journal"><person-group><name><surname>Liebherr</surname><given-names>James K.</given-names></name><name><surname>Porch</surname><given-names>Nick</given-names></name><name><surname>Shaw</surname><given-names>Matthew</given-names></name><name><surname>Sinclair</surname><given-names>Bronte E.</given-names></name><name><surname>Maddison</surname><given-names>David R.</given-names></name></person-group><article-title>Systematic revision of the trans-Bassian moriomorphine genus <italic><tp:taxon-name><tp:taxon-name-part taxon-name-part-type="genus" reg="Theprisa">Theprisa</tp:taxon-name-part></tp:taxon-name></italic> Moore (<tp:taxon-name><tp:taxon-name-part taxon-name-part-type="order">Coleoptera</tp:taxon-name-part></tp:taxon-name>, <tp:taxon-name><tp:taxon-name-part taxon-name-part-type="family">Carabidae</tp:taxon-name-part></tp:taxon-name>)</article-title><source>Zookeys</source><day>16</day><month>6</month><year>2021</year><volume>1044</volume><fpage>339</fpage><lpage>373</lpage><pub-id pub-id-type="doi">10.3897/zookeys.1044.62335</pub-id></mixed-citation></tp:treatment-meta><tp:nomenclature><tp:taxon-name>
            <object-id xmlns:xlink="http://www.w3.org/1999/xlink" content-type="arpha" xlink:type="simple">FAC55FB0-5711-5652-9595-116DA0E43957</object-id>
            <tp:taxon-name-part taxon-name-part-type="genus" reg="Theprisa">Theprisa</tp:taxon-name-part>
            <tp:taxon-name-part taxon-name-part-type="species" reg="montana">montana</tp:taxon-name-part>
          </tp:taxon-name><tp:taxon-authority>(Castelnau)</tp:taxon-authority><xref ref-type="fig" rid="F1">Figures 1C</xref><xref ref-type="fig" rid="F3">, 3C</xref><xref ref-type="fig" rid="F4">, 4C</xref><xref ref-type="fig" rid="F5">, 5C</xref><xref ref-type="fig" rid="F6">, 6C</xref><xref ref-type="fig" rid="F7">, 7C</xref><xref ref-type="fig" rid="F8">, 8C</xref><xref ref-type="fig" rid="F9">, 9</xref><tp:nomenclature-citation-list><tp:nomenclature-citation><tp:taxon-name>
                <tp:taxon-name-part taxon-name-part-type="genus" reg="Drimostoma">Drimostoma</tp:taxon-name-part>
                <tp:taxon-name-part taxon-name-part-type="species" reg="montana">montana</tp:taxon-name-part>
              </tp:taxon-name><comment>Castelnau, 1867: 112.</comment></tp:nomenclature-citation><tp:nomenclature-citation><tp:taxon-name>
                <tp:taxon-name-part taxon-name-part-type="genus" reg="Drimostoma">Drimostoma</tp:taxon-name-part>
                <tp:taxon-name-part taxon-name-part-type="species" reg="alpestris">alpestris</tp:taxon-name-part>
              </tp:taxon-name><comment>Castelnau, 1867: 112 (synonymy <xref ref-type="bibr" rid="B43">Sloane 1920</xref>: 157).</comment></tp:nomenclature-citation><tp:nomenclature-citation><tp:taxon-name>
                <tp:taxon-name-part taxon-name-part-type="genus" reg="Phersita">Phersita</tp:taxon-name-part>
                <tp:taxon-name-part taxon-name-part-type="species" reg="montana">montana</tp:taxon-name-part>
              </tp:taxon-name><comment>, Sloane, 1920: 156.</comment></tp:nomenclature-citation><tp:nomenclature-citation><tp:taxon-name>
                <tp:taxon-name-part taxon-name-part-type="genus" reg="Theprisa">Theprisa</tp:taxon-name-part>
                <tp:taxon-name-part taxon-name-part-type="species" reg="montana">montana</tp:taxon-name-part>
              </tp:taxon-name><comment>, Moore, 1963b: 285.</comment></tp:nomenclature-citation></tp:nomenclature-citation-list></tp:nomenclature><tp:treatment-sec sec-type="Types" id="SECID0EUHBG"><title>Types.</title><p>For <italic><tp:taxon-name><tp:taxon-name-part taxon-name-part-type="genus" reg="Drimostoma">Drimostoma</tp:taxon-name-part><tp:taxon-name-part taxon-name-part-type="species" reg="montana">montana</tp:taxon-name-part></tp:taxon-name></italic>, lectotype (<abbrev xmlns:xlink="http://www.w3.org/1999/xlink" content-type="institution" xlink:title="Museo Civico di Storia Naturale “Giacomo Doria”, Genova, Italy" id="ABBRID0EFIBG" xlink:type="simple">MGDG</abbrev>), labeled: Dandenong // montana / Cast. (blue label) // TYPUS (red label) // LECTOTYPUS / Drimostoma / montana / Castelnau, 1867 (black-margined red label) // MUSEO GENOVA /Coll. Castelnau (<xref ref-type="bibr" rid="B44">Straneo 1941</xref>). For <italic><tp:taxon-name><tp:taxon-name-part taxon-name-part-type="genus" reg="Drimostoma">Drimostoma</tp:taxon-name-part><tp:taxon-name-part taxon-name-part-type="species" reg="alpestris">alpestris</tp:taxon-name-part></tp:taxon-name></italic> lectotype (<abbrev xmlns:xlink="http://www.w3.org/1999/xlink" content-type="institution" xlink:title="Museo Civico di Storia Naturale “Giacomo Doria”, Genova, Italy" id="ABBRID0ERJBG" xlink:type="simple">MGDG</abbrev>), triangular platen mounted female // Drimost. Alpestris / Cast. // typus (red label) // LECTOTYPUS / Drimostoma / alpestris / Castelnau, 1867 (black-margined red label) // MUSEO GENOVA / Coll. Castelnau (<xref ref-type="bibr" rid="B44">Straneo 1941</xref>). Both types have the pronotal lateral margins distinctly sinuate anterad the hind angles, supporting Sloane's, (1920) synonymy of these names. <xref ref-type="bibr" rid="B13">Castelnau (1868</xref>: 198) lists the locality of <italic><tp:taxon-name><tp:taxon-name-part taxon-name-part-type="genus" reg="Drimostoma">D.</tp:taxon-name-part><tp:taxon-name-part taxon-name-part-type="species" reg="montana">montana</tp:taxon-name-part></tp:taxon-name></italic> as “Mountains of Dandenong, Victoria”, and the locality of <italic><tp:taxon-name><tp:taxon-name-part taxon-name-part-type="genus" reg="Drimostoma">D.</tp:taxon-name-part><tp:taxon-name-part taxon-name-part-type="species" reg="alpestris">alpestris</tp:taxon-name-part></tp:taxon-name></italic> as “Mountains of Victoria” (<xref ref-type="bibr" rid="B13">Castelnau 1868</xref>: 199); these localities designated as type localities by Straneo's, (1941) lectotype designations.</p></tp:treatment-sec><tp:treatment-sec sec-type="Extended diagnosis" id="SECID0EHLBG"><title>Extended diagnosis</title><p>(n = 7). This is a large-bodied species, standardized body length 7.0–8.9 mm, with broadly based subparallel elytra, <abbrev xmlns:xlink="http://www.w3.org/1999/xlink" xlink:title="distance between the humeral angles divided by maximal elytral width" id="ABBRID0ENLBG" xlink:type="simple">HuW/MEW</abbrev> = 0.67, and a cordate pronotum; the pronotal lateral margins sinuate before the hind angles (Fig. <xref ref-type="fig" rid="F1">1C</xref>). The eyes are larger than in <italic><tp:taxon-name><tp:taxon-name-part taxon-name-part-type="genus" reg="Theprisa">T.</tp:taxon-name-part><tp:taxon-name-part taxon-name-part-type="species" reg="australis">australis</tp:taxon-name-part></tp:taxon-name></italic>, with ocular ratio 1.42–1.50, and 21–24 ommatidia crossed by a horizontal line bisecting the eye. The elytral striae are broad, smooth to slightly wavering along their length, and the discal elytral intervals are broadly convex. The pronotal basal marginal bead is continuous, with the margins posterad the laterobasal depressions only slightly angled forward relative to the median base. The pronotal median base bears 12–14 punctures each side isolated in a glossy surface, and the laterobasal depression is broadly, slightly tuberculate inside the broad lateral marginal depression just mesad the distinct, narrowly upraised lateral marginal bead. The body is dark, with piceous head capsule and pronotum, slightly paler rufo-piceous elytra, piceous ventral surface with only the proepipleuron, elytral epipleuron, and femora dark rufous. The cuticular surface is glossy, with the vertex glossy with indistinct transverse lines in irregular wrinkles across the surface, the pronotal disc with shallow transverse mesh microsculpture, sculpticells elongate, breadth 2–4× length, and the elytra subiridescent, the surface covered with a fine, elongate transverse mesh. Apical abdominal ventrite of male with two setae each side along margin, female apical ventrite with two setae each side plus a median pair of subapical setae.</p><p><bold><italic>Male genitalia</italic></bold> (n = 5). Aedeagal median lobe moderately robust, elongate, base broadly open on right side, basal margin heavily sclerotized dorsad basal opening (Fig. <xref ref-type="fig" rid="F3">3C</xref>); median lobe apex rounded apically, but ventral margin straight to slightly recurved in apical half of length, tip extended only slightly beyond ostium, lateral surfaces of apex densely covered with large pits; internal sac bearing a dense field of microtrichia visible in uneverted specimens (Fig. <xref ref-type="fig" rid="F3">3C</xref>), and covering much of right side of internal sac ventrad flagellar complex (Fig. <xref ref-type="fig" rid="F4">4C</xref>); flagellum elongate, robust, with a broad base; right paramere elongate, evenly narrowed in apical half to rounded tip (Fig. <xref ref-type="fig" rid="F5">5C</xref>), bearing 6–17 short setae along ventral margin in apical half, 4–8 setae on dorsal surface near apex, and two longer setae at apex; left paramere broadest in basal half, slightly narrowed to rounded tip, ventral margin glabrous or with a single short seta near apex, dorsal surface with 0–2 setae near apex, and apex with 1–3 short or long setae present; antecostal apodeme of abdominal segment IX rounded distally, lateral arms robust, their distal juncture very broad (Fig. <xref ref-type="fig" rid="F6">6C</xref>).</p><p><bold><italic>Female reproductive tract</italic></bold> (n = 2). Bursa copulatrix of vase-like configuration, vaginal area constricted relative to broader distal portion of bursa, length subequal to maximum breadth compressed under microslide cover slip (Fig. <xref ref-type="fig" rid="F7">7C</xref>); helminthoid sclerite present, broadly rounded apically, not extended beyond juncture with spermathecal duct; spermathecal duct very thin, elongate, sinuously joining bursa to spermathecal reservoir, length approximately 2.5× length of annulated spermathecal reservoir; spermathecal gland duct very thin, length half that of spermathecal reservoir which it joins at reservoir base; spermathecal gland comprising sclerotized stem plus membranous reservoir bearing numerous ductules; gonocoxa bipartite, basal gonocoxite 1 with single apical fringe seta, median surface glabrous, membranous ramus present (Fig. <xref ref-type="fig" rid="F8">8C</xref>); apical gonocoxite 2 narrowly subtriangular, base little extended laterally, lateral margin nearly straight basally adjacent to elongate lateral ensiform setae, apex narrowly rounded; two lateral ensiform setae and one dorsal ensiform present; two apical nematiform setae set in fossa at apical 1/4 of apical gonocoxite length.</p></tp:treatment-sec><tp:treatment-sec sec-type="distribution" id="SECID0EKNBG"><title>Distribution and habitat.</title><p><italic><tp:taxon-name><tp:taxon-name-part taxon-name-part-type="genus" reg="Theprisa">Theprisa</tp:taxon-name-part><tp:taxon-name-part taxon-name-part-type="species" reg="montana">montana</tp:taxon-name-part></tp:taxon-name></italic> ranges in Victoria from the Dandenong Mountains, southeast to Gunyah and Tarra Valley (Fig. <xref ref-type="fig" rid="F9">9</xref>). Philip Darlington and family recorded specimens on Mt. Donna Buang at elevations ranging 450–1200 m (<named-content xmlns:xlink="http://www.w3.org/1999/xlink" content-type="dwc:institutional_code" xlink:type="simple">MCZ</named-content>). One specimen was sifted from litter along a stream in <italic><tp:taxon-name><tp:taxon-name-part taxon-name-part-type="genus" reg="Nothofagus">Nothofagus</tp:taxon-name-part></tp:taxon-name></italic> forest at 1000 m elevation on Mt. Bullfight in the Yarra Ranges (<named-content xmlns:xlink="http://www.w3.org/1999/xlink" content-type="dwc:institutional_code" xlink:type="simple">ZMUC</named-content>).</p></tp:treatment-sec><tp:treatment-sec><!--Section generated to contain objects referenced in tp:taxon-treatment.--><fig id="F1" position="float" orientation="portrait"><object-id xmlns:xlink="http://www.w3.org/1999/xlink" content-type="doi" xlink:type="simple">10.3897/zookeys.1044.62335.figure1</object-id><object-id xmlns:xlink="http://www.w3.org/1999/xlink" content-type="arpha" xlink:type="simple">363C2BFF-2A5F-5289-8BB8-477A6A391208</object-id><label>Figure 1.</label><caption><p>Dorsal habitus illustrations of <italic><tp:taxon-name><tp:taxon-name-part taxon-name-part-type="genus" reg="Theprisa">Theprisa</tp:taxon-name-part></tp:taxon-name></italic> spp.; range of standardized body lengths indicated <bold>A</bold><italic><tp:taxon-name><tp:taxon-name-part taxon-name-part-type="genus" reg="Theprisa">T.</tp:taxon-name-part><tp:taxon-name-part taxon-name-part-type="species" reg="otway">otway</tp:taxon-name-part></tp:taxon-name></italic> female <bold>B</bold><italic><tp:taxon-name><tp:taxon-name-part taxon-name-part-type="genus" reg="Theprisa">T.</tp:taxon-name-part><tp:taxon-name-part taxon-name-part-type="species" reg="convexa">convexa</tp:taxon-name-part></tp:taxon-name></italic> female <bold>C</bold><italic><tp:taxon-name><tp:taxon-name-part taxon-name-part-type="genus" reg="Theprisa">T.</tp:taxon-name-part><tp:taxon-name-part taxon-name-part-type="species" reg="montana">montana</tp:taxon-name-part></tp:taxon-name></italic> female.</p></caption><graphic xmlns:xlink="http://www.w3.org/1999/xlink" xlink:href="zookeys-1044-339-g001.jpg" position="float" orientation="portrait" xlink:type="simple" id="oo_553850.jpg"><uri content-type="original_file" xlink:type="simple">https://binary.pensoft.net/fig/553850</uri></graphic></fig><fig id="F3" position="float" orientation="portrait"><object-id xmlns:xlink="http://www.w3.org/1999/xlink" content-type="doi" xlink:type="simple">10.3897/zookeys.1044.62335.figure3</object-id><object-id xmlns:xlink="http://www.w3.org/1999/xlink" content-type="arpha" xlink:type="simple">A067DD1E-8E81-543F-835D-92F7E3B93E32</object-id><label>Figure 3.</label><caption><p>Male aedeagus including parameres of <italic><tp:taxon-name><tp:taxon-name-part taxon-name-part-type="genus" reg="Theprisa">Theprisa</tp:taxon-name-part></tp:taxon-name></italic> spp., right, or anatomically ventral view <bold>A</bold><italic><tp:taxon-name><tp:taxon-name-part taxon-name-part-type="genus" reg="Theprisa">T.</tp:taxon-name-part><tp:taxon-name-part taxon-name-part-type="species" reg="otway">otway</tp:taxon-name-part></tp:taxon-name></italic><bold>B</bold><italic><tp:taxon-name><tp:taxon-name-part taxon-name-part-type="genus" reg="Theprisa">T.</tp:taxon-name-part><tp:taxon-name-part taxon-name-part-type="species" reg="convexa">convexa</tp:taxon-name-part></tp:taxon-name></italic><bold>C</bold><italic><tp:taxon-name><tp:taxon-name-part taxon-name-part-type="genus" reg="Theprisa">T.</tp:taxon-name-part><tp:taxon-name-part taxon-name-part-type="species" reg="montana">montana</tp:taxon-name-part></tp:taxon-name></italic><bold>D</bold><italic><tp:taxon-name><tp:taxon-name-part taxon-name-part-type="genus" reg="Theprisa">T.</tp:taxon-name-part><tp:taxon-name-part taxon-name-part-type="species" reg="australis">australis</tp:taxon-name-part></tp:taxon-name></italic><bold>E</bold><italic><tp:taxon-name><tp:taxon-name-part taxon-name-part-type="genus" reg="Theprisa">T.</tp:taxon-name-part><tp:taxon-name-part taxon-name-part-type="species" reg="darlingtoni">darlingtoni</tp:taxon-name-part></tp:taxon-name></italic>. Abbreviations: ad, apical divot; af, apical face; fl, flagellum; lp, left paramere; mf, microtrichial field; rp, right paramere.</p></caption><graphic xmlns:xlink="http://www.w3.org/1999/xlink" xlink:href="zookeys-1044-339-g003.jpg" position="float" orientation="portrait" xlink:type="simple" id="oo_553852.jpg"><uri content-type="original_file" xlink:type="simple">https://binary.pensoft.net/fig/553852</uri></graphic></fig><fig id="F4" position="float" orientation="portrait"><object-id xmlns:xlink="http://www.w3.org/1999/xlink" content-type="doi" xlink:type="simple">10.3897/zookeys.1044.62335.figure4</object-id><object-id xmlns:xlink="http://www.w3.org/1999/xlink" content-type="arpha" xlink:type="simple">5BEC4BEC-3C97-5478-87F8-FA661F1B4A7A</object-id><label>Figure 4.</label><caption><p>Male aedeagus internal sac in everted condition for <italic><tp:taxon-name><tp:taxon-name-part taxon-name-part-type="genus" reg="Theprisa">Theprisa</tp:taxon-name-part></tp:taxon-name></italic> spp. <bold>A</bold><italic><tp:taxon-name><tp:taxon-name-part taxon-name-part-type="genus" reg="Theprisa">T.</tp:taxon-name-part><tp:taxon-name-part taxon-name-part-type="species" reg="otway">otway</tp:taxon-name-part></tp:taxon-name></italic>, right view <bold>B</bold><italic><tp:taxon-name><tp:taxon-name-part taxon-name-part-type="genus" reg="Theprisa">T.</tp:taxon-name-part><tp:taxon-name-part taxon-name-part-type="species" reg="convexa">convexa</tp:taxon-name-part></tp:taxon-name></italic><bold>C</bold><italic><tp:taxon-name><tp:taxon-name-part taxon-name-part-type="genus" reg="Theprisa">T.</tp:taxon-name-part><tp:taxon-name-part taxon-name-part-type="species" reg="montana">montana</tp:taxon-name-part></tp:taxon-name></italic><bold>D</bold><italic><tp:taxon-name><tp:taxon-name-part taxon-name-part-type="genus" reg="Theprisa">T.</tp:taxon-name-part><tp:taxon-name-part taxon-name-part-type="species" reg="australis">australis</tp:taxon-name-part></tp:taxon-name></italic><bold>E</bold><italic><tp:taxon-name><tp:taxon-name-part taxon-name-part-type="genus" reg="Theprisa">T.</tp:taxon-name-part><tp:taxon-name-part taxon-name-part-type="species" reg="darlingtoni">darlingtoni</tp:taxon-name-part></tp:taxon-name></italic>. Abbreviations: fl, flagellum; mf, microtrichial field; rp, right paramere. Scale bars: 0.5 mm</p></caption><graphic xmlns:xlink="http://www.w3.org/1999/xlink" xlink:href="zookeys-1044-339-g004.jpg" position="float" orientation="portrait" xlink:type="simple" id="oo_553853.jpg"><uri content-type="original_file" xlink:type="simple">https://binary.pensoft.net/fig/553853</uri></graphic></fig><fig id="F5" position="float" orientation="portrait"><object-id xmlns:xlink="http://www.w3.org/1999/xlink" content-type="doi" xlink:type="simple">10.3897/zookeys.1044.62335.figure5</object-id><object-id xmlns:xlink="http://www.w3.org/1999/xlink" content-type="arpha" xlink:type="simple">4D1DD934-CF63-58E2-BF21-5FE7F1CE53AC</object-id><label>Figure 5.</label><caption><p>Parameres of male aedeagus for <italic><tp:taxon-name><tp:taxon-name-part taxon-name-part-type="genus" reg="Theprisa">Theprisa</tp:taxon-name-part></tp:taxon-name></italic> spp., outside lateral view. Right paramere shown above left paramere <bold>A</bold><italic><tp:taxon-name><tp:taxon-name-part taxon-name-part-type="genus" reg="Theprisa">T.</tp:taxon-name-part><tp:taxon-name-part taxon-name-part-type="species" reg="otway">otway</tp:taxon-name-part></tp:taxon-name></italic><bold>B</bold><italic><tp:taxon-name><tp:taxon-name-part taxon-name-part-type="genus" reg="Theprisa">T.</tp:taxon-name-part><tp:taxon-name-part taxon-name-part-type="species" reg="convexa">convexa</tp:taxon-name-part></tp:taxon-name></italic><bold>C</bold><italic><tp:taxon-name><tp:taxon-name-part taxon-name-part-type="genus" reg="Theprisa">T.</tp:taxon-name-part><tp:taxon-name-part taxon-name-part-type="species" reg="montana">montana</tp:taxon-name-part></tp:taxon-name></italic><bold>D</bold><italic><tp:taxon-name><tp:taxon-name-part taxon-name-part-type="genus" reg="Theprisa">T.</tp:taxon-name-part><tp:taxon-name-part taxon-name-part-type="species" reg="australis">australis</tp:taxon-name-part></tp:taxon-name></italic><bold>E</bold><italic><tp:taxon-name><tp:taxon-name-part taxon-name-part-type="genus" reg="Theprisa">T.</tp:taxon-name-part><tp:taxon-name-part taxon-name-part-type="species" reg="darlingtoni">darlingtoni</tp:taxon-name-part></tp:taxon-name></italic>. Abbreviations: lp, left paramere; rp, right paramere.</p></caption><graphic xmlns:xlink="http://www.w3.org/1999/xlink" xlink:href="zookeys-1044-339-g005.jpg" position="float" orientation="portrait" xlink:type="simple" id="oo_553854.jpg"><uri content-type="original_file" xlink:type="simple">https://binary.pensoft.net/fig/553854</uri></graphic></fig><fig id="F6" position="float" orientation="portrait"><object-id xmlns:xlink="http://www.w3.org/1999/xlink" content-type="doi" xlink:type="simple">10.3897/zookeys.1044.62335.figure6</object-id><object-id xmlns:xlink="http://www.w3.org/1999/xlink" content-type="arpha" xlink:type="simple">F0A5D62A-1AC9-53EC-B629-4546D5A6383E</object-id><label>Figure 6.</label><caption><p>Structures associated with abdominal segments VIII and IX for <italic><tp:taxon-name><tp:taxon-name-part taxon-name-part-type="genus" reg="Theprisa">Theprisa</tp:taxon-name-part></tp:taxon-name></italic> spp., dorsal view <bold>A</bold><italic><tp:taxon-name><tp:taxon-name-part taxon-name-part-type="genus" reg="Theprisa">T.</tp:taxon-name-part><tp:taxon-name-part taxon-name-part-type="species" reg="otway">otway</tp:taxon-name-part></tp:taxon-name></italic><bold>B</bold><italic><tp:taxon-name><tp:taxon-name-part taxon-name-part-type="genus" reg="Theprisa">T.</tp:taxon-name-part><tp:taxon-name-part taxon-name-part-type="species" reg="convexa">convexa</tp:taxon-name-part></tp:taxon-name></italic><bold>C</bold><italic><tp:taxon-name><tp:taxon-name-part taxon-name-part-type="genus" reg="Theprisa">T.</tp:taxon-name-part><tp:taxon-name-part taxon-name-part-type="species" reg="montana">montana</tp:taxon-name-part></tp:taxon-name></italic><bold>D</bold><italic><tp:taxon-name><tp:taxon-name-part taxon-name-part-type="genus" reg="Theprisa">T.</tp:taxon-name-part><tp:taxon-name-part taxon-name-part-type="species" reg="australis">australis</tp:taxon-name-part></tp:taxon-name></italic><bold>E</bold><italic><tp:taxon-name><tp:taxon-name-part taxon-name-part-type="genus" reg="Theprisa">T.</tp:taxon-name-part><tp:taxon-name-part taxon-name-part-type="species" reg="darlingtoni">darlingtoni</tp:taxon-name-part></tp:taxon-name></italic>. Abbreviations: VIII, antecostal apodeme of abdominal segment VIII; IX, antecostal apodeme of abdominal segment IX; sp, spiracle of segment VIII; t, tergite of segment IX. Scale bars: 0.5 mm.</p></caption><graphic xmlns:xlink="http://www.w3.org/1999/xlink" xlink:href="zookeys-1044-339-g006.jpg" position="float" orientation="portrait" xlink:type="simple" id="oo_553855.jpg"><uri content-type="original_file" xlink:type="simple">https://binary.pensoft.net/fig/553855</uri></graphic></fig><fig id="F7" position="float" orientation="portrait"><object-id xmlns:xlink="http://www.w3.org/1999/xlink" content-type="doi" xlink:type="simple">10.3897/zookeys.1044.62335.figure7</object-id><object-id xmlns:xlink="http://www.w3.org/1999/xlink" content-type="arpha" xlink:type="simple">674344A9-2C40-5F01-A723-CE2FADB3910E</object-id><label>Figure 7.</label><caption><p>Female reproductive tract of <italic><tp:taxon-name><tp:taxon-name-part taxon-name-part-type="genus" reg="Theprisa">Theprisa</tp:taxon-name-part></tp:taxon-name></italic> spp., ventral view <bold>A</bold><italic><tp:taxon-name><tp:taxon-name-part taxon-name-part-type="genus" reg="Theprisa">T.</tp:taxon-name-part><tp:taxon-name-part taxon-name-part-type="species" reg="otway">otway</tp:taxon-name-part></tp:taxon-name></italic><bold>B</bold><italic><tp:taxon-name><tp:taxon-name-part taxon-name-part-type="genus" reg="Theprisa">T.</tp:taxon-name-part><tp:taxon-name-part taxon-name-part-type="species" reg="convexa">convexa</tp:taxon-name-part></tp:taxon-name></italic><bold>C</bold><italic><tp:taxon-name><tp:taxon-name-part taxon-name-part-type="genus" reg="Theprisa">T.</tp:taxon-name-part><tp:taxon-name-part taxon-name-part-type="species" reg="montana">montana</tp:taxon-name-part></tp:taxon-name></italic><bold>D</bold><italic><tp:taxon-name><tp:taxon-name-part taxon-name-part-type="genus" reg="Theprisa">T.</tp:taxon-name-part><tp:taxon-name-part taxon-name-part-type="species" reg="australis">australis</tp:taxon-name-part></tp:taxon-name></italic>. Abbreviations: bc, bursa copulatrix; co, common oviduct; dgd, defensive gland efferent duct; gc, gonocoxa; hg, hindgut; hs, helminthoid sclerite; sd, spermathecal duct; sg, spermathecal gland; sgd, spermathecal gland duct; sgs, spermathecal gland stem; sp, spermatheca; v, vagina. Scale bars: 0.50 mm.</p></caption><graphic xmlns:xlink="http://www.w3.org/1999/xlink" xlink:href="zookeys-1044-339-g007.jpg" position="float" orientation="portrait" xlink:type="simple" id="oo_553856.jpg"><uri content-type="original_file" xlink:type="simple">https://binary.pensoft.net/fig/553856</uri></graphic></fig><fig id="F8" position="float" orientation="portrait"><object-id xmlns:xlink="http://www.w3.org/1999/xlink" content-type="doi" xlink:type="simple">10.3897/zookeys.1044.62335.figure8</object-id><object-id xmlns:xlink="http://www.w3.org/1999/xlink" content-type="arpha" xlink:type="simple">6D6799DB-9291-5E7C-B155-03FDF13D8FE9</object-id><label>Figure 8.</label><caption><p>Left gonocoxa, ventral view of <italic><tp:taxon-name><tp:taxon-name-part taxon-name-part-type="genus" reg="Theprisa">Theprisa</tp:taxon-name-part></tp:taxon-name></italic> spp., ventral view <bold>A</bold><italic><tp:taxon-name><tp:taxon-name-part taxon-name-part-type="genus" reg="Theprisa">T.</tp:taxon-name-part><tp:taxon-name-part taxon-name-part-type="species" reg="otway">otway</tp:taxon-name-part></tp:taxon-name></italic><bold>B</bold><italic><tp:taxon-name><tp:taxon-name-part taxon-name-part-type="genus" reg="Theprisa">T.</tp:taxon-name-part><tp:taxon-name-part taxon-name-part-type="species" reg="convexa">convexa</tp:taxon-name-part></tp:taxon-name></italic><bold>C</bold><italic><tp:taxon-name><tp:taxon-name-part taxon-name-part-type="genus" reg="Theprisa">T.</tp:taxon-name-part><tp:taxon-name-part taxon-name-part-type="species" reg="montana">montana</tp:taxon-name-part></tp:taxon-name></italic><bold>D</bold><italic><tp:taxon-name><tp:taxon-name-part taxon-name-part-type="genus" reg="Theprisa">T.</tp:taxon-name-part><tp:taxon-name-part taxon-name-part-type="species" reg="australis">australis</tp:taxon-name-part></tp:taxon-name></italic><bold>E</bold><italic><tp:taxon-name><tp:taxon-name-part taxon-name-part-type="genus" reg="Theprisa">T.</tp:taxon-name-part><tp:taxon-name-part taxon-name-part-type="species" reg="darlingtoni">darlingtoni</tp:taxon-name-part></tp:taxon-name></italic>. Abbreviations: afs, apical fringe seta(e) of gonocoxite 1; ans, apical nematiform setae; des, dorsal ensiform seta; gc1, basal gonocoxite 1; gc2, apical gonocoxite 2; les, lateral ensiform setae; r, ramus.</p></caption><graphic xmlns:xlink="http://www.w3.org/1999/xlink" xlink:href="zookeys-1044-339-g008.jpg" position="float" orientation="portrait" xlink:type="simple" id="oo_553857.jpg"><uri content-type="original_file" xlink:type="simple">https://binary.pensoft.net/fig/553857</uri></graphic></fig><fig id="F9" position="float" orientation="portrait"><object-id xmlns:xlink="http://www.w3.org/1999/xlink" content-type="doi" xlink:type="simple">10.3897/zookeys.1044.62335.figure9</object-id><object-id xmlns:xlink="http://www.w3.org/1999/xlink" content-type="arpha" xlink:type="simple">BF681197-7515-5BDA-A277-B39BD8A8B990</object-id><label>Figure 9.</label><caption><p>Distributional records for <italic><tp:taxon-name><tp:taxon-name-part taxon-name-part-type="genus" reg="Theprisa">Theprisa</tp:taxon-name-part></tp:taxon-name></italic> spp.: <italic><tp:taxon-name><tp:taxon-name-part taxon-name-part-type="genus" reg="Theprisa">T.</tp:taxon-name-part><tp:taxon-name-part taxon-name-part-type="species" reg="otway">otway</tp:taxon-name-part></tp:taxon-name></italic> (black circle); <italic><tp:taxon-name><tp:taxon-name-part taxon-name-part-type="genus" reg="Theprisa">T.</tp:taxon-name-part><tp:taxon-name-part taxon-name-part-type="species" reg="convexa">convexa</tp:taxon-name-part></tp:taxon-name></italic> (black square); <italic><tp:taxon-name><tp:taxon-name-part taxon-name-part-type="genus" reg="Theprisa">T.</tp:taxon-name-part><tp:taxon-name-part taxon-name-part-type="species" reg="montana">montana</tp:taxon-name-part></tp:taxon-name></italic> (white circle).</p></caption><graphic xmlns:xlink="http://www.w3.org/1999/xlink" xlink:href="zookeys-1044-339-g009.jpg" position="float" orientation="portrait" xlink:type="simple" id="oo_553858.jpg"><uri content-type="original_file" xlink:type="simple">https://binary.pensoft.net/fig/553858</uri></graphic></fig></tp:treatment-sec><ref-list><ref id="B43"><mixed-citation xmlns:xlink="http://www.w3.org/1999/xlink" xlink:type="simple"><person-group><name name-style="western"><surname>Sloane</surname><given-names>TG</given-names></name></person-group> (<year>1920</year>) <article-title>The <tp:taxon-name><tp:taxon-name-part taxon-name-part-type="family">Carabidae</tp:taxon-name-part></tp:taxon-name> of Tasmania.</article-title><source>Proceedings of the Linnean Society of New South Wales</source><volume>45</volume>: <fpage>113</fpage>–<lpage>178</lpage>. <ext-link xlink:type="simple" ext-link-type="doi" xlink:href="10.5962/bhl.part.19535">https://doi.org/10.5962/bhl.part.19535</ext-link></mixed-citation></ref><ref id="B44"><mixed-citation xmlns:xlink="http://www.w3.org/1999/xlink" xlink:type="simple"><person-group><name name-style="western"><surname>Straneo</surname><given-names>SL</given-names></name></person-group> (<year>1941</year>) <article-title>Sui tipi dei <tp:taxon-name><tp:taxon-name-part taxon-name-part-type="tribe">Pterostichini</tp:taxon-name-part></tp:taxon-name> (Coleopt. Carabid.) Australiani dell collezione Castelnau nel Museo Civico di Genova.</article-title><source>Annali del Museo Civico di Storia Naturale di Genova</source><volume>61</volume>: <fpage>83</fpage>–<lpage>94</lpage>.</mixed-citation></ref><ref id="B13"><mixed-citation xmlns:xlink="http://www.w3.org/1999/xlink" xlink:type="simple"><person-group><name name-style="western"><surname>Castelnau</surname><given-names>FL Laporte de</given-names></name></person-group> (<year>1868</year>) <article-title>Art. XV. Notes on Australian <tp:taxon-name><tp:taxon-name-part taxon-name-part-type="order">Coleoptera</tp:taxon-name-part></tp:taxon-name>, part II.</article-title><source>Proceedings of the Royal Society of Victoria, Melbourne</source><volume>8</volume>: <fpage>95</fpage>–<lpage>225</lpage>.</mixed-citation></ref></ref-list></tp:taxon-treatment>
