# Supplementary material for: Systematic revision of the trans-Bassian moriomorphine genus Theprisa Moore (Coleoptera, Carabidae)
Source: Zookeys. 2021 Jun 16;1044:339–73. doi: 10.3897/zookeys.1044.62335 (PMC8390884; doi:10.3897/zookeys.1044.62335)
Supplement: XML Treatment for Theprisa australis [file zookeys.1044.62335-treatment5.xml]

<!DOCTYPE tp:taxon-treatment
  PUBLIC "-//TaxonX//DTD Taxonomic Treatment Publishing DTD v0 20100105//EN" "tax-treatment-NSO.dtd">
<tp:taxon-treatment xmlns:tp="http://www.plazi.org/taxpub"><tp:treatment-meta><kwd-group><label>Taxon classification</label><kwd><named-content xmlns:xlink="http://www.w3.org/1999/xlink" content-type="kingdom">Animalia</named-content></kwd><kwd><named-content xmlns:xlink="http://www.w3.org/1999/xlink" content-type="order">Coleoptera</named-content></kwd><kwd><named-content xmlns:xlink="http://www.w3.org/1999/xlink" content-type="family">Carabidae</named-content></kwd></kwd-group><mixed-citation publication-type="journal"><person-group><name><surname>Liebherr</surname><given-names>James K.</given-names></name><name><surname>Porch</surname><given-names>Nick</given-names></name><name><surname>Shaw</surname><given-names>Matthew</given-names></name><name><surname>Sinclair</surname><given-names>Bronte E.</given-names></name><name><surname>Maddison</surname><given-names>David R.</given-names></name></person-group><article-title>Systematic revision of the trans-Bassian moriomorphine genus <italic><tp:taxon-name><tp:taxon-name-part taxon-name-part-type="genus" reg="Theprisa">Theprisa</tp:taxon-name-part></tp:taxon-name></italic> Moore (<tp:taxon-name><tp:taxon-name-part taxon-name-part-type="order">Coleoptera</tp:taxon-name-part></tp:taxon-name>, <tp:taxon-name><tp:taxon-name-part taxon-name-part-type="family">Carabidae</tp:taxon-name-part></tp:taxon-name>)</article-title><source>Zookeys</source><day>16</day><month>6</month><year>2021</year><volume>1044</volume><fpage>339</fpage><lpage>373</lpage><pub-id pub-id-type="doi">10.3897/zookeys.1044.62335</pub-id></mixed-citation></tp:treatment-meta><tp:nomenclature><tp:taxon-name>
            <object-id xmlns:xlink="http://www.w3.org/1999/xlink" content-type="arpha" xlink:type="simple">95F9D468-1695-5537-BADB-471CC1F34045</object-id>
            <tp:taxon-name-part taxon-name-part-type="genus" reg="Theprisa">Theprisa</tp:taxon-name-part>
            <tp:taxon-name-part taxon-name-part-type="species" reg="australis">australis</tp:taxon-name-part>
          </tp:taxon-name><tp:taxon-authority>(Castelnau)</tp:taxon-authority><xref ref-type="fig" rid="F2">Figures 2A</xref><xref ref-type="fig" rid="F3">, 3D</xref><xref ref-type="fig" rid="F4">, 4D</xref><xref ref-type="fig" rid="F5">, 5D</xref><xref ref-type="fig" rid="F6">, 6D</xref><xref ref-type="fig" rid="F7">, 7D</xref><xref ref-type="fig" rid="F8">, 8D</xref><xref ref-type="fig" rid="F10">, 10</xref><tp:nomenclature-citation-list><tp:nomenclature-citation><tp:taxon-name>
                <tp:taxon-name-part taxon-name-part-type="genus" reg="Drimostoma">Drimostoma</tp:taxon-name-part>
                <tp:taxon-name-part taxon-name-part-type="species" reg="australis">australis</tp:taxon-name-part>
              </tp:taxon-name><comment>Castelnau, 1867: 112.</comment></tp:nomenclature-citation><tp:nomenclature-citation><tp:taxon-name>
                <tp:taxon-name-part taxon-name-part-type="genus" reg="Theprisa">Theprisa</tp:taxon-name-part>
                <tp:taxon-name-part taxon-name-part-type="species" reg="australis">australis</tp:taxon-name-part>
              </tp:taxon-name><comment>Moore, 1963b: 285.</comment></tp:nomenclature-citation></tp:nomenclature-citation-list></tp:nomenclature><tp:treatment-sec sec-type="Types" id="SECID0ENRBG"><title>Types.</title><p><bold><italic>Lectotype</italic></bold> male (<abbrev xmlns:xlink="http://www.w3.org/1999/xlink" content-type="institution" xlink:title="Museo Civico di Storia Naturale “Giacomo Doria”, Genova, Italy" id="ABBRID0EYRBG" xlink:type="simple">MGDG</abbrev>): triangular platen-mounted male (aedeagus partly everted) // Drimost. / australis / Cast. // TYPUS (red label) // Montagne / albaiensis / &amp; Victoria // LECTOTYPUS / Drimostoma / australis / Castelnau, 1867 (red label) // MUSEO GENOVA / Coll. Castelnau. <xref ref-type="bibr" rid="B13">Castelnau (1868</xref>: 198) cites the locality of this species as “Mountains of Victoria”; that locality designated type locality by <xref ref-type="bibr" rid="B44">Straneo (1941)</xref>.</p></tp:treatment-sec><tp:treatment-sec sec-type="Extended diagnosis" id="SECID0E4SBG"><title>Extended diagnosis</title><p>(n = 5). The nearly straight, completely margined pronotal basal margin, coupled with the obtusely angulate hind angles with the pronotal lateral margins straight anterad the angles, distinguish this species from other <italic><tp:taxon-name><tp:taxon-name-part taxon-name-part-type="genus" reg="Theprisa">Theprisa</tp:taxon-name-part></tp:taxon-name></italic> (Fig. <xref ref-type="fig" rid="F2">2A</xref>). The pronotal base is broadly punctate, with 12–13 punctures each side of the median base, the punctate surface extended across the laterobasal depression to the hind angle. The elytra are moderately constricted basally, <abbrev xmlns:xlink="http://www.w3.org/1999/xlink" xlink:title="distance between the humeral angles divided by maximal elytral width" id="ABBRID0EOTBG" xlink:type="simple">HuW/MEW</abbrev> = 0.64, and the elytral disc is moderately convex, the scutellum much less depressed relative to the disc than in <italic><tp:taxon-name><tp:taxon-name-part taxon-name-part-type="genus" reg="Theprisa">T.</tp:taxon-name-part><tp:taxon-name-part taxon-name-part-type="species" reg="convexa">convexa</tp:taxon-name-part></tp:taxon-name></italic> (Fig. <xref ref-type="fig" rid="F2">2</xref>). As in <italic><tp:taxon-name><tp:taxon-name-part taxon-name-part-type="genus" reg="Theprisa">T.</tp:taxon-name-part><tp:taxon-name-part taxon-name-part-type="species" reg="montana">montana</tp:taxon-name-part></tp:taxon-name></italic> and <italic><tp:taxon-name><tp:taxon-name-part taxon-name-part-type="genus" reg="Theprisa">T.</tp:taxon-name-part><tp:taxon-name-part taxon-name-part-type="species" reg="darlingtoni">darlingtoni</tp:taxon-name-part></tp:taxon-name></italic>, the elytral striae are smooth, only slightly wavering along their length. But individuals of this species are nearly always smaller, with standardized body length = 5.7–7.1 mm. The eyes are smaller than in <italic><tp:taxon-name><tp:taxon-name-part taxon-name-part-type="genus" reg="Theprisa">T.</tp:taxon-name-part><tp:taxon-name-part taxon-name-part-type="species" reg="montana">montana</tp:taxon-name-part></tp:taxon-name></italic>, with ocular ratio 1.38–1.43, 15–17 ommatidia bisected by a line horizontally crossing the eye; and little convex, with the <abbrev xmlns:xlink="http://www.w3.org/1999/xlink" xlink:title="length of the eye in dorsal view divided by depth of the eye" id="ABBRID0ECVBG" xlink:type="simple">EyL/EyD</abbrev> ratio ranging 3.2–4.2. Body coloration is dark, with the piceous dorsal and ventral surfaces accompanied only by paler dark rufous pro- and elytral epipleura, and rufous femora. Cuticular microsculpture is well developed, with the vertex covered with an evident isodiametric mesh, and the pronotal and elytral discs covered with dense transverse lines resulting in a cyaneous iridescence. Apical abdominal ventrite of male bearing a single seta each side along margin, female apical ventrite with two setae each side plus a median group of 3–5 setae in two subapical rows.</p><p><bold><italic>Male genitalia</italic></bold> (n = 5). Aedeagal median lobe robust, base broadly open on right side, basal margin sclerotized dorsad basal opening (Fig. <xref ref-type="fig" rid="F3">3D</xref>); median lobe apex broadly rounded apically, ventral margin evenly curved to meet nearly straight apical face, tip not extended beyond ostium, lateral surfaces of apex densely covered with large pits; internal sac bearing a dark field of microtrichia visible in uneverted specimens (e.g., Fig. <xref ref-type="fig" rid="F3">3D</xref>), and covering much of right side of internal sac ventrad flagellar complex (Fig. <xref ref-type="fig" rid="F4">4D</xref>); flagellum elongate, slender, with a broad base well evident in uneverted specimens (Fig. <xref ref-type="fig" rid="F3">3D</xref>); right paramere slender, evenly curved basally and narrowly extended apically to tightly rounded tip (Fig. <xref ref-type="fig" rid="F5">5D</xref>), ventral surface lined with 13–23 setae in apical 3/4 of length, 1–3 setae on dorsal surface near apex, and apex glabrous or bearing a single seta; left paramere broadest in basal half, evenly narrowed to rounded tip, ventral margin glabrous or with a single short seta near apex, dorsal surface with 0–2 setae near apex, and apex glabrous; antecostal apodeme of abdominal segment IX angled distally, lateral arms gracile, their distal juncture only slightly broader than adjoining portions of lateral arms (Fig. <xref ref-type="fig" rid="F6">6D</xref>).</p><p><bold><italic>Female reproductive tract</italic></bold> (n = 2). Bursa copulatrix columnar, length 1.25× maximum breadth compressed under microslide cover slip, vagina translucent, as broad as apical portion (Fig. <xref ref-type="fig" rid="F7">7D</xref>); helminthoid sclerite present, rounded apically, not extended beyond juncture with spermathecal duct; spermathecal duct stout, straight, length subequal to length of annulated spermathecal reservoir; spermathecal gland duct very thin, length twice that of spermathecal reservoir which it joins at reservoir base; spermathecal gland comprising sclerotized stem plus membranous reservoir bearing numerous ductules; gonocoxa bipartite, basal gonocoxite 1 with single, small apical fringe seta, median surface glabrous, membranous ramus present (Fig. <xref ref-type="fig" rid="F8">8D</xref>); apical gonocoxite 2 with base extended laterally, lateral margin arcuate, apex broadly rounded; two lateral ensiform setae and one dorsal ensiform present; two apical nematiform setae set in fossa at apical 1/4 of apical gonocoxite length.</p></tp:treatment-sec><tp:treatment-sec sec-type="distribution" id="SECID0EUWBG"><title>Distribution and habitat.</title><p><italic><tp:taxon-name><tp:taxon-name-part taxon-name-part-type="genus" reg="Theprisa">Theprisa</tp:taxon-name-part><tp:taxon-name-part taxon-name-part-type="species" reg="australis">australis</tp:taxon-name-part></tp:taxon-name></italic> is broadly sympatric with <italic><tp:taxon-name><tp:taxon-name-part taxon-name-part-type="genus" reg="Theprisa">T.</tp:taxon-name-part><tp:taxon-name-part taxon-name-part-type="species" reg="montana">montana</tp:taxon-name-part></tp:taxon-name></italic> in the mountains of Victoria east and southeast of Melbourne (Fig. <xref ref-type="fig" rid="F10">10</xref>). Localities where <italic><tp:taxon-name><tp:taxon-name-part taxon-name-part-type="genus" reg="Theprisa">T.</tp:taxon-name-part><tp:taxon-name-part taxon-name-part-type="species" reg="australis">australis</tp:taxon-name-part></tp:taxon-name></italic> and <italic><tp:taxon-name><tp:taxon-name-part taxon-name-part-type="genus" reg="Theprisa">T.</tp:taxon-name-part><tp:taxon-name-part taxon-name-part-type="species" reg="montana">montana</tp:taxon-name-part></tp:taxon-name></italic> have been collected syntopically include Gunyah, Mt. Baw Baw, Mt. Donna Buang, Sherbrooke Forest, Tarra Valley in Tarra-Bulga N. P., and Warburton. Individuals have been found in leaf and log litter associated with <italic><tp:taxon-name><tp:taxon-name-part taxon-name-part-type="genus" reg="Eucalyptus">Eucalyptus</tp:taxon-name-part><tp:taxon-name-part taxon-name-part-type="species" reg="regnans">regnans</tp:taxon-name-part></tp:taxon-name></italic>, <italic><tp:taxon-name><tp:taxon-name-part taxon-name-part-type="genus" reg="Eucalyptus">E.</tp:taxon-name-part><tp:taxon-name-part taxon-name-part-type="species" reg="delegatensis">delegatensis</tp:taxon-name-part></tp:taxon-name></italic> R. T. Baker, <italic><tp:taxon-name><tp:taxon-name-part taxon-name-part-type="genus" reg="Nothofagus">Nothofagus</tp:taxon-name-part><tp:taxon-name-part taxon-name-part-type="species" reg="cunninghamii">cunninghamii</tp:taxon-name-part></tp:taxon-name></italic>, and <italic><tp:taxon-name><tp:taxon-name-part taxon-name-part-type="genus" reg="Blechnum">Blechnum</tp:taxon-name-part></tp:taxon-name></italic> ferns, and via application of pyrethrin fog insecticide to logs with fungal outgrowths (<named-content xmlns:xlink="http://www.w3.org/1999/xlink" content-type="dwc:institutional_code" xlink:type="simple">FMNH</named-content>).</p><fig id="F10" position="float" orientation="portrait"><object-id xmlns:xlink="http://www.w3.org/1999/xlink" content-type="doi" xlink:type="simple">10.3897/zookeys.1044.62335.figure10</object-id><object-id xmlns:xlink="http://www.w3.org/1999/xlink" content-type="arpha" xlink:type="simple">8C4EC04F-00B7-5345-9DA6-7BCA13C8D6A5</object-id><label>Figure 10.</label><caption><p>Distributional records for <italic><tp:taxon-name><tp:taxon-name-part taxon-name-part-type="genus" reg="Theprisa">Theprisa</tp:taxon-name-part></tp:taxon-name></italic> spp.: <italic><tp:taxon-name><tp:taxon-name-part taxon-name-part-type="genus" reg="Theprisa">T.</tp:taxon-name-part><tp:taxon-name-part taxon-name-part-type="species" reg="australis">australis</tp:taxon-name-part></tp:taxon-name></italic> (circle); <italic><tp:taxon-name><tp:taxon-name-part taxon-name-part-type="genus" reg="Theprisa">T.</tp:taxon-name-part><tp:taxon-name-part taxon-name-part-type="species" reg="darlingtoni">darlingtoni</tp:taxon-name-part></tp:taxon-name></italic> (square).</p></caption><graphic xmlns:xlink="http://www.w3.org/1999/xlink" xlink:href="zookeys-1044-339-g010.jpg" position="float" orientation="portrait" xlink:type="simple" id="oo_553859.jpg"><uri content-type="original_file" xlink:type="simple">https://binary.pensoft.net/fig/553859</uri></graphic></fig></tp:treatment-sec><tp:treatment-sec><!--Section generated to contain objects referenced in tp:taxon-treatment.--><fig id="F2" position="float" orientation="portrait"><object-id xmlns:xlink="http://www.w3.org/1999/xlink" content-type="doi" xlink:type="simple">10.3897/zookeys.1044.62335.figure2</object-id><object-id xmlns:xlink="http://www.w3.org/1999/xlink" content-type="arpha" xlink:type="simple">02AAC86E-2CD3-5BB3-876D-FCA0CA3A37B2</object-id><label>Figure 2.</label><caption><p>Dorsal habitus illustrations of <italic><tp:taxon-name><tp:taxon-name-part taxon-name-part-type="genus" reg="Theprisa">Theprisa</tp:taxon-name-part></tp:taxon-name></italic> spp.; range of standardized body lengths indicated <bold>A</bold><italic><tp:taxon-name><tp:taxon-name-part taxon-name-part-type="genus" reg="Theprisa">T.</tp:taxon-name-part><tp:taxon-name-part taxon-name-part-type="species" reg="australis">australis</tp:taxon-name-part></tp:taxon-name></italic> male <bold>B</bold><italic><tp:taxon-name><tp:taxon-name-part taxon-name-part-type="genus" reg="Theprisa">T.</tp:taxon-name-part><tp:taxon-name-part taxon-name-part-type="species" reg="darlingtoni">darlingtoni</tp:taxon-name-part></tp:taxon-name></italic>, female.</p></caption><graphic xmlns:xlink="http://www.w3.org/1999/xlink" xlink:href="zookeys-1044-339-g002.jpg" position="float" orientation="portrait" xlink:type="simple" id="oo_553851.jpg"><uri content-type="original_file" xlink:type="simple">https://binary.pensoft.net/fig/553851</uri></graphic></fig><fig id="F3" position="float" orientation="portrait"><object-id xmlns:xlink="http://www.w3.org/1999/xlink" content-type="doi" xlink:type="simple">10.3897/zookeys.1044.62335.figure3</object-id><object-id xmlns:xlink="http://www.w3.org/1999/xlink" content-type="arpha" xlink:type="simple">A067DD1E-8E81-543F-835D-92F7E3B93E32</object-id><label>Figure 3.</label><caption><p>Male aedeagus including parameres of <italic><tp:taxon-name><tp:taxon-name-part taxon-name-part-type="genus" reg="Theprisa">Theprisa</tp:taxon-name-part></tp:taxon-name></italic> spp., right, or anatomically ventral view <bold>A</bold><italic><tp:taxon-name><tp:taxon-name-part taxon-name-part-type="genus" reg="Theprisa">T.</tp:taxon-name-part><tp:taxon-name-part taxon-name-part-type="species" reg="otway">otway</tp:taxon-name-part></tp:taxon-name></italic><bold>B</bold><italic><tp:taxon-name><tp:taxon-name-part taxon-name-part-type="genus" reg="Theprisa">T.</tp:taxon-name-part><tp:taxon-name-part taxon-name-part-type="species" reg="convexa">convexa</tp:taxon-name-part></tp:taxon-name></italic><bold>C</bold><italic><tp:taxon-name><tp:taxon-name-part taxon-name-part-type="genus" reg="Theprisa">T.</tp:taxon-name-part><tp:taxon-name-part taxon-name-part-type="species" reg="montana">montana</tp:taxon-name-part></tp:taxon-name></italic><bold>D</bold><italic><tp:taxon-name><tp:taxon-name-part taxon-name-part-type="genus" reg="Theprisa">T.</tp:taxon-name-part><tp:taxon-name-part taxon-name-part-type="species" reg="australis">australis</tp:taxon-name-part></tp:taxon-name></italic><bold>E</bold><italic><tp:taxon-name><tp:taxon-name-part taxon-name-part-type="genus" reg="Theprisa">T.</tp:taxon-name-part><tp:taxon-name-part taxon-name-part-type="species" reg="darlingtoni">darlingtoni</tp:taxon-name-part></tp:taxon-name></italic>. Abbreviations: ad, apical divot; af, apical face; fl, flagellum; lp, left paramere; mf, microtrichial field; rp, right paramere.</p></caption><graphic xmlns:xlink="http://www.w3.org/1999/xlink" xlink:href="zookeys-1044-339-g003.jpg" position="float" orientation="portrait" xlink:type="simple" id="oo_553852.jpg"><uri content-type="original_file" xlink:type="simple">https://binary.pensoft.net/fig/553852</uri></graphic></fig><fig id="F4" position="float" orientation="portrait"><object-id xmlns:xlink="http://www.w3.org/1999/xlink" content-type="doi" xlink:type="simple">10.3897/zookeys.1044.62335.figure4</object-id><object-id xmlns:xlink="http://www.w3.org/1999/xlink" content-type="arpha" xlink:type="simple">5BEC4BEC-3C97-5478-87F8-FA661F1B4A7A</object-id><label>Figure 4.</label><caption><p>Male aedeagus internal sac in everted condition for <italic><tp:taxon-name><tp:taxon-name-part taxon-name-part-type="genus" reg="Theprisa">Theprisa</tp:taxon-name-part></tp:taxon-name></italic> spp. <bold>A</bold><italic><tp:taxon-name><tp:taxon-name-part taxon-name-part-type="genus" reg="Theprisa">T.</tp:taxon-name-part><tp:taxon-name-part taxon-name-part-type="species" reg="otway">otway</tp:taxon-name-part></tp:taxon-name></italic>, right view <bold>B</bold><italic><tp:taxon-name><tp:taxon-name-part taxon-name-part-type="genus" reg="Theprisa">T.</tp:taxon-name-part><tp:taxon-name-part taxon-name-part-type="species" reg="convexa">convexa</tp:taxon-name-part></tp:taxon-name></italic><bold>C</bold><italic><tp:taxon-name><tp:taxon-name-part taxon-name-part-type="genus" reg="Theprisa">T.</tp:taxon-name-part><tp:taxon-name-part taxon-name-part-type="species" reg="montana">montana</tp:taxon-name-part></tp:taxon-name></italic><bold>D</bold><italic><tp:taxon-name><tp:taxon-name-part taxon-name-part-type="genus" reg="Theprisa">T.</tp:taxon-name-part><tp:taxon-name-part taxon-name-part-type="species" reg="australis">australis</tp:taxon-name-part></tp:taxon-name></italic><bold>E</bold><italic><tp:taxon-name><tp:taxon-name-part taxon-name-part-type="genus" reg="Theprisa">T.</tp:taxon-name-part><tp:taxon-name-part taxon-name-part-type="species" reg="darlingtoni">darlingtoni</tp:taxon-name-part></tp:taxon-name></italic>. Abbreviations: fl, flagellum; mf, microtrichial field; rp, right paramere. Scale bars: 0.5 mm</p></caption><graphic xmlns:xlink="http://www.w3.org/1999/xlink" xlink:href="zookeys-1044-339-g004.jpg" position="float" orientation="portrait" xlink:type="simple" id="oo_553853.jpg"><uri content-type="original_file" xlink:type="simple">https://binary.pensoft.net/fig/553853</uri></graphic></fig><fig id="F5" position="float" orientation="portrait"><object-id xmlns:xlink="http://www.w3.org/1999/xlink" content-type="doi" xlink:type="simple">10.3897/zookeys.1044.62335.figure5</object-id><object-id xmlns:xlink="http://www.w3.org/1999/xlink" content-type="arpha" xlink:type="simple">4D1DD934-CF63-58E2-BF21-5FE7F1CE53AC</object-id><label>Figure 5.</label><caption><p>Parameres of male aedeagus for <italic><tp:taxon-name><tp:taxon-name-part taxon-name-part-type="genus" reg="Theprisa">Theprisa</tp:taxon-name-part></tp:taxon-name></italic> spp., outside lateral view. Right paramere shown above left paramere <bold>A</bold><italic><tp:taxon-name><tp:taxon-name-part taxon-name-part-type="genus" reg="Theprisa">T.</tp:taxon-name-part><tp:taxon-name-part taxon-name-part-type="species" reg="otway">otway</tp:taxon-name-part></tp:taxon-name></italic><bold>B</bold><italic><tp:taxon-name><tp:taxon-name-part taxon-name-part-type="genus" reg="Theprisa">T.</tp:taxon-name-part><tp:taxon-name-part taxon-name-part-type="species" reg="convexa">convexa</tp:taxon-name-part></tp:taxon-name></italic><bold>C</bold><italic><tp:taxon-name><tp:taxon-name-part taxon-name-part-type="genus" reg="Theprisa">T.</tp:taxon-name-part><tp:taxon-name-part taxon-name-part-type="species" reg="montana">montana</tp:taxon-name-part></tp:taxon-name></italic><bold>D</bold><italic><tp:taxon-name><tp:taxon-name-part taxon-name-part-type="genus" reg="Theprisa">T.</tp:taxon-name-part><tp:taxon-name-part taxon-name-part-type="species" reg="australis">australis</tp:taxon-name-part></tp:taxon-name></italic><bold>E</bold><italic><tp:taxon-name><tp:taxon-name-part taxon-name-part-type="genus" reg="Theprisa">T.</tp:taxon-name-part><tp:taxon-name-part taxon-name-part-type="species" reg="darlingtoni">darlingtoni</tp:taxon-name-part></tp:taxon-name></italic>. Abbreviations: lp, left paramere; rp, right paramere.</p></caption><graphic xmlns:xlink="http://www.w3.org/1999/xlink" xlink:href="zookeys-1044-339-g005.jpg" position="float" orientation="portrait" xlink:type="simple" id="oo_553854.jpg"><uri content-type="original_file" xlink:type="simple">https://binary.pensoft.net/fig/553854</uri></graphic></fig><fig id="F6" position="float" orientation="portrait"><object-id xmlns:xlink="http://www.w3.org/1999/xlink" content-type="doi" xlink:type="simple">10.3897/zookeys.1044.62335.figure6</object-id><object-id xmlns:xlink="http://www.w3.org/1999/xlink" content-type="arpha" xlink:type="simple">F0A5D62A-1AC9-53EC-B629-4546D5A6383E</object-id><label>Figure 6.</label><caption><p>Structures associated with abdominal segments VIII and IX for <italic><tp:taxon-name><tp:taxon-name-part taxon-name-part-type="genus" reg="Theprisa">Theprisa</tp:taxon-name-part></tp:taxon-name></italic> spp., dorsal view <bold>A</bold><italic><tp:taxon-name><tp:taxon-name-part taxon-name-part-type="genus" reg="Theprisa">T.</tp:taxon-name-part><tp:taxon-name-part taxon-name-part-type="species" reg="otway">otway</tp:taxon-name-part></tp:taxon-name></italic><bold>B</bold><italic><tp:taxon-name><tp:taxon-name-part taxon-name-part-type="genus" reg="Theprisa">T.</tp:taxon-name-part><tp:taxon-name-part taxon-name-part-type="species" reg="convexa">convexa</tp:taxon-name-part></tp:taxon-name></italic><bold>C</bold><italic><tp:taxon-name><tp:taxon-name-part taxon-name-part-type="genus" reg="Theprisa">T.</tp:taxon-name-part><tp:taxon-name-part taxon-name-part-type="species" reg="montana">montana</tp:taxon-name-part></tp:taxon-name></italic><bold>D</bold><italic><tp:taxon-name><tp:taxon-name-part taxon-name-part-type="genus" reg="Theprisa">T.</tp:taxon-name-part><tp:taxon-name-part taxon-name-part-type="species" reg="australis">australis</tp:taxon-name-part></tp:taxon-name></italic><bold>E</bold><italic><tp:taxon-name><tp:taxon-name-part taxon-name-part-type="genus" reg="Theprisa">T.</tp:taxon-name-part><tp:taxon-name-part taxon-name-part-type="species" reg="darlingtoni">darlingtoni</tp:taxon-name-part></tp:taxon-name></italic>. Abbreviations: VIII, antecostal apodeme of abdominal segment VIII; IX, antecostal apodeme of abdominal segment IX; sp, spiracle of segment VIII; t, tergite of segment IX. Scale bars: 0.5 mm.</p></caption><graphic xmlns:xlink="http://www.w3.org/1999/xlink" xlink:href="zookeys-1044-339-g006.jpg" position="float" orientation="portrait" xlink:type="simple" id="oo_553855.jpg"><uri content-type="original_file" xlink:type="simple">https://binary.pensoft.net/fig/553855</uri></graphic></fig><fig id="F7" position="float" orientation="portrait"><object-id xmlns:xlink="http://www.w3.org/1999/xlink" content-type="doi" xlink:type="simple">10.3897/zookeys.1044.62335.figure7</object-id><object-id xmlns:xlink="http://www.w3.org/1999/xlink" content-type="arpha" xlink:type="simple">674344A9-2C40-5F01-A723-CE2FADB3910E</object-id><label>Figure 7.</label><caption><p>Female reproductive tract of <italic><tp:taxon-name><tp:taxon-name-part taxon-name-part-type="genus" reg="Theprisa">Theprisa</tp:taxon-name-part></tp:taxon-name></italic> spp., ventral view <bold>A</bold><italic><tp:taxon-name><tp:taxon-name-part taxon-name-part-type="genus" reg="Theprisa">T.</tp:taxon-name-part><tp:taxon-name-part taxon-name-part-type="species" reg="otway">otway</tp:taxon-name-part></tp:taxon-name></italic><bold>B</bold><italic><tp:taxon-name><tp:taxon-name-part taxon-name-part-type="genus" reg="Theprisa">T.</tp:taxon-name-part><tp:taxon-name-part taxon-name-part-type="species" reg="convexa">convexa</tp:taxon-name-part></tp:taxon-name></italic><bold>C</bold><italic><tp:taxon-name><tp:taxon-name-part taxon-name-part-type="genus" reg="Theprisa">T.</tp:taxon-name-part><tp:taxon-name-part taxon-name-part-type="species" reg="montana">montana</tp:taxon-name-part></tp:taxon-name></italic><bold>D</bold><italic><tp:taxon-name><tp:taxon-name-part taxon-name-part-type="genus" reg="Theprisa">T.</tp:taxon-name-part><tp:taxon-name-part taxon-name-part-type="species" reg="australis">australis</tp:taxon-name-part></tp:taxon-name></italic>. Abbreviations: bc, bursa copulatrix; co, common oviduct; dgd, defensive gland efferent duct; gc, gonocoxa; hg, hindgut; hs, helminthoid sclerite; sd, spermathecal duct; sg, spermathecal gland; sgd, spermathecal gland duct; sgs, spermathecal gland stem; sp, spermatheca; v, vagina. Scale bars: 0.50 mm.</p></caption><graphic xmlns:xlink="http://www.w3.org/1999/xlink" xlink:href="zookeys-1044-339-g007.jpg" position="float" orientation="portrait" xlink:type="simple" id="oo_553856.jpg"><uri content-type="original_file" xlink:type="simple">https://binary.pensoft.net/fig/553856</uri></graphic></fig><fig id="F8" position="float" orientation="portrait"><object-id xmlns:xlink="http://www.w3.org/1999/xlink" content-type="doi" xlink:type="simple">10.3897/zookeys.1044.62335.figure8</object-id><object-id xmlns:xlink="http://www.w3.org/1999/xlink" content-type="arpha" xlink:type="simple">6D6799DB-9291-5E7C-B155-03FDF13D8FE9</object-id><label>Figure 8.</label><caption><p>Left gonocoxa, ventral view of <italic><tp:taxon-name><tp:taxon-name-part taxon-name-part-type="genus" reg="Theprisa">Theprisa</tp:taxon-name-part></tp:taxon-name></italic> spp., ventral view <bold>A</bold><italic><tp:taxon-name><tp:taxon-name-part taxon-name-part-type="genus" reg="Theprisa">T.</tp:taxon-name-part><tp:taxon-name-part taxon-name-part-type="species" reg="otway">otway</tp:taxon-name-part></tp:taxon-name></italic><bold>B</bold><italic><tp:taxon-name><tp:taxon-name-part taxon-name-part-type="genus" reg="Theprisa">T.</tp:taxon-name-part><tp:taxon-name-part taxon-name-part-type="species" reg="convexa">convexa</tp:taxon-name-part></tp:taxon-name></italic><bold>C</bold><italic><tp:taxon-name><tp:taxon-name-part taxon-name-part-type="genus" reg="Theprisa">T.</tp:taxon-name-part><tp:taxon-name-part taxon-name-part-type="species" reg="montana">montana</tp:taxon-name-part></tp:taxon-name></italic><bold>D</bold><italic><tp:taxon-name><tp:taxon-name-part taxon-name-part-type="genus" reg="Theprisa">T.</tp:taxon-name-part><tp:taxon-name-part taxon-name-part-type="species" reg="australis">australis</tp:taxon-name-part></tp:taxon-name></italic><bold>E</bold><italic><tp:taxon-name><tp:taxon-name-part taxon-name-part-type="genus" reg="Theprisa">T.</tp:taxon-name-part><tp:taxon-name-part taxon-name-part-type="species" reg="darlingtoni">darlingtoni</tp:taxon-name-part></tp:taxon-name></italic>. Abbreviations: afs, apical fringe seta(e) of gonocoxite 1; ans, apical nematiform setae; des, dorsal ensiform seta; gc1, basal gonocoxite 1; gc2, apical gonocoxite 2; les, lateral ensiform setae; r, ramus.</p></caption><graphic xmlns:xlink="http://www.w3.org/1999/xlink" xlink:href="zookeys-1044-339-g008.jpg" position="float" orientation="portrait" xlink:type="simple" id="oo_553857.jpg"><uri content-type="original_file" xlink:type="simple">https://binary.pensoft.net/fig/553857</uri></graphic></fig></tp:treatment-sec><ref-list><ref id="B13"><mixed-citation xmlns:xlink="http://www.w3.org/1999/xlink" xlink:type="simple"><person-group><name name-style="western"><surname>Castelnau</surname><given-names>FL Laporte de</given-names></name></person-group> (<year>1868</year>) <article-title>Art. XV. Notes on Australian <tp:taxon-name><tp:taxon-name-part taxon-name-part-type="order">Coleoptera</tp:taxon-name-part></tp:taxon-name>, part II.</article-title><source>Proceedings of the Royal Society of Victoria, Melbourne</source><volume>8</volume>: <fpage>95</fpage>–<lpage>225</lpage>.</mixed-citation></ref><ref id="B44"><mixed-citation xmlns:xlink="http://www.w3.org/1999/xlink" xlink:type="simple"><person-group><name name-style="western"><surname>Straneo</surname><given-names>SL</given-names></name></person-group> (<year>1941</year>) <article-title>Sui tipi dei <tp:taxon-name><tp:taxon-name-part taxon-name-part-type="tribe">Pterostichini</tp:taxon-name-part></tp:taxon-name> (Coleopt. Carabid.) Australiani dell collezione Castelnau nel Museo Civico di Genova.</article-title><source>Annali del Museo Civico di Storia Naturale di Genova</source><volume>61</volume>: <fpage>83</fpage>–<lpage>94</lpage>.</mixed-citation></ref></ref-list></tp:taxon-treatment>
