# Supplementary material for: Systematic revision of the trans-Bassian moriomorphine genus Theprisa Moore (Coleoptera, Carabidae)
Source: Zookeys. 2021 Jun 16;1044:339–73. doi: 10.3897/zookeys.1044.62335 (PMC8390884; doi:10.3897/zookeys.1044.62335)
Supplement: Supplementary material 2 — Data file used for cladistic analysis of Theprisa and closely related moriomorphine genera [file zookeys-1044-339-s002.ss]

xread
''110 21
Molopsida_antarctica_NZ   011200110201012001101000000011011102110000000100-11011212112010220000000000111300000000120000010000100000[01]0000
Molopsida_seriatoporus_NZ 11110011020101111011001--00011021102010000000100-2111021211201132000000010021132121000010000001100010000010000
Tarastethus_convexus_SNZ  0010001102011111101100000010[01]1021100010012100130-2111121001201130111011010031122121000001011001010011000001000
Tarastethus_simulans_SNZ  001000110201121100011000000011021100010112100130-21111210012011301010110100221221210000111110012-0010000000000
Trichopsida_erwini_SNZ    011110110201101100010010-0001102011311001010012[23]02101121001311020210000100001132121100100000001000010010002001
Trichopsida_pretiosa_NNZ  020010010301101100110010-0000102010311001220012202101011001310030100010100012132121100100000001000010010000001
Neonomius_australis_WOZ   000120010100-0000121100012000000110200100000001200-00110100111110100200300110032120000010000001000000001000100
Neonomius_avonensis_WOZ   012120110100-0000121100012000001110300100000001200-00110101111110100200300110032120000010000001020000001000100
Neonomius_laevicollis_EOZ 000120110000-0000121000012000000010200100000001200-00110110101120100200300010032120000010000000010000001000100
Neonomius_laticollis_EOZ  000120110000-0000021100112000001011200100001001210-00110100211120100200300110022120000010000001020000001000100
Neonomius_ovalis_WOZ      000120110000-0000121100012000001111200100000001210-00110100110110100200200010032120000010000000000000001000100
Thayerella_newtoni_EOZ    001120121100-00000210010-2000001111200100001000210-00110000100130100100000010022120100010000000020000001000100
Pterogmus_rufipes_Tas     011120000201100110111011-1000101000311020000110311-001110000010301000000000110010100100000000002-000100101-100
Sitaphe_rotundata_QOZ     111201112211202000001101000001100012121200000100-201112132112010010000010100[01]0221210100100000112-0011110100111
Sitaphe_trapezicollis_QOZ 111201112211202011101101000001100012121200000100-20101213211101001000001010010221210100100000112-0011110100111
Spherita_newtoni_WOZ      011100110111201111201011-00001011202011210000110-20011212003211001000100101011321200000100000102-0010010002111
Theprisa_australis_EOZ    111100110201101110011000001001020013110211001100-201011100100113110000000000110101000001[01]001101111010011000000
Theprisa_convexa_Tas      112100120201101110011000001101020003010211001100-201012100120113110000000000002212000101[01][01][01]1001111010111000000
Theprisa_darlingtoni_Tas  12120012020110111100200100110002000211020100[01]100-1100121000002131100000000021010010000012021000100110111000000
Theprisa_montana_EOZ      12120[01]110201101111[01]12000001101020002010201001100-11101110010011311000000000[23]1120010001012121101101010111000000
Theprisa_otway_EOZ        11120012020110111[01]0[01]100100100001101301021100010101010101000201121100000000001110010001011101-01111210011001000
;
cc - 12 35 37 41 46;
cc + 0.11 13.34 36 38.40 42.45 47.109;
proc /;
optcode f 0.96 98.102 104.109;
optcode u 97 103;

#
$
;
cn {0 Antennomere_9_length/width_ratio 1.42<x<=1.97 2.0<x<2.8;
{1 Labrum_front_margin straight slightly_emarginate distinctly_emarginate;
{2 Mandibular_length_ratio very_short_ratio_1.18-1.55 moderately_elongate_ratio_of_1.57-1.92 elongate_ratio_of_2.0-2.36;
{3 Maxillary_stipes with_1_seta_at_base_plus_1_more_medial with_2_setae_at_base_plus_1_more_medial with_3_setae_at_base_plus_1_more_medial;
{4 Apical_2_maxillary_palpomeres apparently_glabrous with_short_sparse_setose_pelage_setae_<0.10x_palp_diameter with_long_setose_pelage_setae_0.30-0.50x_palp_diameter;
{5 Apex_of_ligula broad_longer_medially_with_shorter_or_rounded_lateral_wings broadly_truncate_margin_straight_and_heavily_sclerotized;
{6 Apical_ligular_setae_(median_2) proximate_separated_by_1-2_setal_diameters distant_separated_by_3-4_or_more_setal_diameters;
{7 Paraglossae extended_1/2_distance_from_base_to_ligular_apex_beyond_apex extended_as_far_beyond_apex_as_basal_length_to_apex extended_1.5-2x_as_far_beyond_apex_as_basal_length_of_apex;
{8 Mentum_width/length_ratio 2.0<x<3.1 3.14<x<3.5 3.7<x<4.5;
{9 Mentum_medial_tooth_(if_entire-state_1-#24) truncate_broadly_angulate_to_indistinct broadly_rounded narrowly_rounded acuminate;
{10 Mentum_paramedial_depression broad_shallowly_depressed deep_medially_but_without_abrupt_pit;
{11 Frontal_grooves very_shallow_not_evident_between_eyes shallow_to_deep_evident_between_eyes;
{12 Frontal_grooves subparallel arcuately_convergent_then_divergent_anterad very_deep_from_front_of_eye_large_lateral_callous_pit_at_f-c_suture;
{13 Frontal_surface_between_grooves smooth_or_irregular distinctly_punctate_though_punctures_may_be_few broadly_punctate_more_than_10_punctures_across_median_disc;
{14 Neck_impression absent_dorsum_of_head_convex flat_area_between_hind_margins_of_eye transverse_depression_behind_hind_margins_of_eyes;
{15 Ocular_lobe_assessed_behind_eye_(dorsal_view) protruded_meeting_gena_at_obtuse_angle little_protruded_meeting_gena_at_very_obtuse_angle;
{16 Ocular_lobe_groove_behind_eye shallow_groove_present no_groove_present_juncture_simple_change_in_angle_of_surfaces;
{17 Ocular_ratio 1.09<x<=1.42 1.43<=x<=1.54;
{18 Ocular_lobe_ratio 0.40<x<0.72 0.73<x<0.87 0.88<x<0.97;
{19 Eye_convexity_(EyL/EyD) moderately_convex_2.55<x<2.89 little_convex_2.90<x<4.18;
{20 Number_of_ommatidia_across_horizontal_diameter_of_eye 05-15 16-20 21-30;
{21 Pronotum constricted_basally trapezoidal_broadest_near_hind_angles;
{22 Pronotal_basal_seta present absent;
{23 Lateral_pronotal_setal_position_(if_present)_with articulatory_socket_in_or_adjoining_lateral_marginal_depression articulatory_socket_1/2-2_setal_diameters_from_marginal_depression;
{24 Pronotal_basal_seta_(if_present)_situated at_hind_angle visibly_anterad_hind_angle;
{25 Pronotal_hind_angles nearly_right_to_obtuse_with_sides_subparallel_anterad_hind_angle obtuse_sides_divergent_anterad_hind_angle obsolete_lateral_and_basal_margins_convex;
{26 Pronotal_hind_angle_apex rounded_to_right-angled acute_with_acuminate_lateral_projection_at_angle;
{27 Pronotal_basal_margin straight_or_convex_mesad_hind_angles distinctly_sinuate_inside_hind_angles;
{28 Pronotal_basal_margin straight_or_slightly_convex_medially concave_medially;
{29 Pronotal_median_base coplanar_with_disc_medially depressed_relative_to_disc_medially greatly_depressed_relative_to_disc_medially;
{30 Median_base-disc_juncture_ without_large_pit_each_side with_single_deep_pit_each_side;
{31 Pronotal_median_base smooth_laterally_mesad_laterobasal_depressions with_3-10_punctures_each_side_mesad_laterobasal_depressions with_>12_punctures_each_side_mesad_laterobasal_depressions;
{32 Pronotal_basal_margin beaded_medially convex_medially_marginal_bead_only_behind_laterobasal_depression;
{33 Pronotal_median_longitudinal_impression well_defined_continuous_on_pronotal_disc fine_and_shallow_on_disc reduced_to_small_punctures_obsolete_or_obscured_by_punctures;
{34 Anterior_transverse_impression obsolete_to_absent_medially_anterior_callosity_not_defined broad_and_shallow_medially_anterior_callosity_broadly_convex broad_and_deep_medially_anterior_callosity_well_defined_posteriorly;
{35 Pronotal_front_angles not_protruded_rounded_behind slightly_protruded_broadly_rounded slightly_protruded_narrowly_to_tightly_rounded protruded_obtusely_rounded_to_angulate;
{36 Pronotal_lateral_marginal_depression_(at_midlength) very_narrow_margin_beaded moderately_narrrow_microsculpture_visible_at_depth;
{37 Pronotal_laterobasal_depression broad_smoothly_extended_to_lateral_margin with_median_longitudinal/punctate_depression_and_lateral_tubercle not_depressed_surface_rugose_or_punctate;
{38 Prosternal_process smooth_ventrally_rounded_behind margined_ventrally_a_bead_defining_ventroposterior_margin;
{39 Prosternum medially_convex_anterad_and_between_coxal_cavities medially_depressed_only_between_coxal_cavities medially_depressed_between_and_anterad_coxal_cavities;
{40 Lateral_portion_of_prosternum impunctate_except_for_anteapical_furrow irregularly_punctate;
{41 Prosternal_anterior_margin without_or_with_very_shallow_indistinct_groove with_smooth_depression_or_groove_at_least_laterally with_groove_reduced_to_serially_isolated_punctures;
{42 Proepisternum smooth with_large_punctures_ventrally_along_sternum covered_with_large_punctures;
{43 Proepimeron with_anterior_and_posterior_grooves_smooth with_anterior_groove_minutely_punctate,_posterior_smooth;
{44 Scutellum narrower_W/L_=_0.83-1.86 broader_W/L_=_2.0-2.5;
{45 Apex_of_scutellum extended_onto_elytral_disc_between_elytral_bases not_or_only_slightly_extended_onto_disc_mostly_in_basal_groove;
{46 Parascutellar_striole present_continuous_smooth_or_punctate present_consisting_of_3-8_punctures_not_connected_by_stria present_consisting_of_1-2_isolated_punctures absent;
{47 Dorsal_elytral_setal_count_third_elytral_interval 0 1 2 3-5;
{48 Setal_depressions_of_dorsal_elytral_setae shallow_extended_over_1/4_breadth_of_interval_3_or_less evident_extended_over_1/3-1/2_breadth_of_interval_3;
{49 Elytral_shape broadly_subquadrate_sides_subparallel_humeri_broad subquadrate_humeri_narrowed ellipsoid_to_ovoid;
{50 Elytral_shape_if_humeri_narrowed_(state_2_#87) foreshortened_hemiovoid elongate_ellipsoid;
{51 Elytral_dorsal_curvature convex_sides_nearly_vertical_disc_domed very_convex_sides_nearly_vertical_to_margins_apex_depressed;
{52 Basal_groove_(when_present,_state_0,_#_91) evenly_curved_along_strial_bases slightly_undulated_at_strial_bases_the_striae_terminated_in_a_pit scalloped_distinctly_indented_at_strial_bases;
{53 Elytral_basal_groove hardly_recurved recurved;
{54 Elytral_humeral_angle rounded tightly_rounded_to_obtuse-angulate angulate;
{55 Elytral_humeral_angle with_evenly_convex_margin_on_base_and_lateral_edge with_elevated_humeral_tooth_at_angle;
{56 Elytral_striae_on_disc 1-8_present_complete 1-6_present_7_obsolete_to_absent 1-5_present_6-7_reduced_to_obsolete_to_absent 1-3_to_1-4_shallow_5-7_progressively_obsolete;
{57 Elytral_striae_on_apex all_present,_deep 1-7_present_traceable_though_they_may_be_shallow_apically 1-3_to_1-5_traceable_on_apex_7_evident_mesad_subapical_sinuation;
{58 Elytral_apex_along_suture not_upraised_in_a_conjoined_juncture upraised_in_a_conjoined_juncture;
{59 Elytral_strial_punctation absent small_not_expanding_strial_diameter larger_elongate_or_round_but_little_expanding_strial_diameter large_deep_expanding_strial_diameter;
{60 Elytral_stria_8 smoothly_impressed_along_midlength serially_punctate_irregular_along_midlength absent_at_midlength;
{61 Elytral_lateral_marginal_depression very_narrow_throughout_length narrow_to_moderately_broad_microsculpture_visible_in_deepest_part broad_anteriorly_moderately_broad_behind;
{62 Elytral_subapical_sinuation deep_distinct_more_abruptly_curved_anteriorly broad_shallow;
{63 Mesepisternal_punctures none_surface_smooth 5-6_small_punctures_in_single_curved_line 5-9_large_punctures_in_2-3_rows 10_or_more_large_punctures_in_3_rows;
{64 Metepisternum-metepimeron_suture complete_a_distinct_line incomplete_reduced_laterally indistinct_a_depression_but_no_line;
{65 Profemur with_0-1_ventral_(posterior)_setae with_2_ventral_(posterior)_setae with_>2_ventral_(posterior)_setae;
{66 Mesocoxa bisetose_1_ridge_seta_and_1_ventral_seta trisetose_or_more_(>1_ridge_setae);
{67 Metacoxae bisetose trisetose;
{68 Metatrochanteral_apex_(male) rounded_apically_ovoid_metatrochanter_short elongate_apex_acute_metatrochanter_>_1/3_femur_length attenuated_metatrochanter_>=_half_femoral_length;
{69 Mesotarsomere_4 narrow_to_triangular_truncate_or_slightly_emarginate_apically broader_bilobed_distinctly_emarginate_apically;
{70 Metatarsomere_4 narrow_or_at_most_triangular_with_very_short_apical_lobes broadly_triangular_broader_apex_with_short_lobes broad_overall_bilobed_apical_lobes_broad_elongate;
{71 Suture_between_ventrites_1_and_2 straight_to_sinuous_with_ventrite_2_not_or_only_slightly_depressed sinuous_with_ventrite_2_distinctly_depressed_inside_curve sinuosity_lined_with_rounded_to_elongate_punctures sinuosity_lined_with_strigose_depressions;
{72 Lateral_reaches_of_ventrites_1_&_2 smooth_or_irregularly_wrinkled rather_densely_covered_with_small_punctures;
{73 Abdominal_ventrites_3-5 with_irregular_linear_plaques_in_lateral_reaches with_round,_smooth_depressed_plaques_in_lateral_reaches;
{74 Base_of_ventrites_4-6 smooth_small_punctures_may_be_present_along_basal_margin sulcate_the_sulcus_lined_with_distinct_punctures;
{75 Apical_abdominal_ventrite_6_(male) with_1_seta_each_side_(total_of_2) with_2_setae_each_side_(total_of_4) with_3_setae_each_side_(total_of_6) with_4_setae_each_side_(total_of_8);
{76 Apical_abdominal_ventrite_6_(female) with_2_setae_each_side_(total_of_4) with_3_setae_each_side_(total_of_6) with_4_setae_each_side_(total_of_8);
{77 Apical_abdominal_ventrite_setae_(male_or_female) all_equidistant_from_apical_margin median_2-4_equal-lengthed_setae_farther_from_margin;
{78 Microsculpture_on_frons evident_to_shallow_isodiametric_mesh isodiametric_to_transverse_mesh_in_transverse_rows indistinct_transverse_mesh_or_lines absent_surface_glossy;
{79 Microsculpture_of_pronotal_disc transverse_mesh,_sculpticells_3-4x_broad_as_long mix_of_transverse_mesh_and_transverse_lines reduced_surface_glossy_indistinct_transverse_mesh_or_lines;
{80 Microsculpture_of_pronotal_base evident_transverse_mesh_sculpticells_2-3x_broad_as_long indistinct_elongate_transverse_mesh_or_unconnected_lines;
{81 Microsculpture_of_elytral_disc a_regular_transverse_mesh_sculpticell_breadth_2-3x_length a_mix_of_transverse_mesh_3-4x_and_transverse_lines reduced_surface_glossy_indistinct_mesh_plus_lines_over_part;
{82 Microsculpture_on_abdominal_lateral_base swirling_isodiametric_and_transverse_sculpticells reduced_surface_glossy_with_indistinct_sculpticells;
{83 Body_coloration dark_elytral_margins_concolorous_or_indistinctly,_narrowly__paler ferruginous_elytra_bicolored_outer_3-4_intervals_apex_much_paler;
{84 Male_abdominal_VIII_apodeme narrowly_sclerotized_invaginated_~1/2_length_of_apodeme_IX more_broadly_sclerotized_invaginated_as_much_as_apodeme_IX;
{85 Distal_antecostal_margin_of_male_tergite_IX_(ring_sclerite) angulate more_broadly_rounded;
{86 Male_aedeagal_median_lobe widely_open_ventrolaterally_on_right_side narrowly_open_ventrobasally_on_right_side_(left_in_inverted_spp.);
{87 Right_paramere_(or_left_in_inverted_spp.)_apicoventral_margin with_2-7_setae_subapically with_8-21_setae_subapically;
{88 Right_paramere_apex glabrous_on_apex_very_small_setae_possible_dorsoapically setose_apically_but_setae_not_differentiated 2-5_(rarely_1)_well-developed_i.e.large_apical_setae_present;
{89 Aedeagal_ventral_(right_except_inverted_spp.)_paramere with_dorsal_surface_glabrous_or_with_1-3_small_subapical_seta_ with_dorsal_surface_setose_(4-18_setae_present_in_apical_half);
{90 Aedeagal_dorsal_(left,_except_inverted_spp.)_paramere glabrous_apically_setae_may_be_present_subapically 1-4_very_short_setae_at_apex 2-4_(or_1)_longer_setae_at_apex;
{91 Median_lobe_subapical_dorsal_ostial_margin_right_side straight distinctly_incurved_so_that_apex_is_broadened_dorsoventrally;
{92 Aedeagal_internal_sac_ventral_sclerite_patch absent___area_basad_flagellum_and_sheath_unsclerotized present_as_distinct_sclerite_basad_flagellum_and_sheath;
{93 Aedeagal_internal_sac_ventrobasal_spicular_sclerite absent present;
{94 Aedeagal_median_lobe_shaft gracile_aedeagus_relatively_narrow_dorsoventrally_parallel-sided broad_aedeagus_robust_broadest_at_midlength;
{95 Aedeagal_median_lobe_tip extended_narrowly_beyond_ostium narrow_not_extended_beyond_ostium broadly_expanded_dorsoventrally_extended_beyond_ostium;
{96 Broad_extension_of_aedeagal_median_lobe_(states_0,_1_#95) parallel-sided_or_convergent_dorsoventrally_to_rounded_tip convexly_spoon_shaped_expanded_both_dorsally_and_ventrally downturned_tip_at_angle_to_shaft_apical_face_straight;
{97 Aedeagal_median_lobe_left_(dorsal)_surface smooth distinctly_pitted;
{98 Aedeagal_median_lobe_apical_margin smoothly_convex_to_acuminate with_hitch_to_distinct_invagination_along_margin with_distinct_invagination_along_margin;
{99 Female_bursa_copulatrix_shape elongate_columnar_length/width_>2.0-3.25 short_and_columnar_length/width_1.0-2.0;
{100 Female_bursal_copulatrix_apicoventral_surface membranous_as_remainder_of_bursa sclerotized_into_plate-like_structure;
{101 Spermathecal_duct_(state_1_#182) subequal_or_less_than_spermathecal_length 1.25-3.0x_spermathecal_length;
{102 Helminthoid_sclerite elongate_sclerotized_apodeme rounded_projection;
{103 Spermathecal_gland_duct not_expanded_nor_distinctly_sclerotized_basad_spermatheca distinctly_expanded_and_sclerotized_into_gland_stem_;
{104 Terminal_spermathecal_reservoir straight_fusiform sickle-shaped_a_tightly_curved_fusoid_shape;
{105 Lateral_fringe_of_setae_on_gonocoxite_1 present absent;
{106 Lateroapical_fringe_of_setae_on_gonocoxite_1_(state_0_#196) composed_of_single_seta composed_of_2_setae_bilaterally composed_of_2-5_setae_(at_least_3_setae_unilaterally);
{107 Apical_gonocoxite_2 narrowly_subtriangular_basal_width_<_0.4x_length more_broadly_subtriangular_basal_width_about_half_length;
{108 Lateral_ensiform_setae_of_apical_gonocoxite_2 shorter_basal_seta_0.25-0.40x_gonocoxite_length longer_basal_seta_0.41-0.50x_gonocoxite_length;
{109 Apical_nematiform_setae_of_gonocoxite_2 in_fossa_1/4-1/5_from_apex in_fossa_1/2-1/4_from_apex;
;
tread 'wha' (0(1((((17(16(20(18 19))))(15(13 14)))((12(11(9(8(10(6 7))))))(4 5)))(2 3)))) * (((((17(16(20(18 19))))(15(13 14)))((12(11(9(10(8(6 7))))))(4 5)))(2 3))(0 1)) * (0 1((((17(16(20(18 19))))(15(13 14)))((12(11(9(8 10(6 7)))))(4 5)))(2 3)))
;
